# Supplementary material for: Exploring Causal Associations Between Plasma Metabolites and Autism Spectrum Disorder
Source: Alpha Psychiatry. 2025 Nov 14;26(6):48246. doi: 10.31083/AP48246 (PMC12781214; doi:10.31083/AP48246)
Supplement: Supplementary file 1 [file 2757-8038-26-6-48246-s1.zip › Supplementary Tables 1-6.xlsx]

## Sheet: S1
Supplementary Table 1. Instrumental Variables information of the plasma metabolites on ASD.
SNP	effect_allele.exposure	other_allele.exposure	beta.exposure	eaf.exposure	se.exposure	pval.exposure	exposure	pval_origin.exposure	id.exposure	mr_keep	P_IV
rs10006723	T	G	0.170956	0.052858	0.0345341	7.40711e-07	GCST90199621	reported	GCST90199621	TRUE	1e-05
rs10826332	A	T	-0.142187	0.0770596	0.0286481	6.9336e-07	GCST90199621	reported	GCST90199621	TRUE	1e-05
rs10900223	C	T	-0.105448	0.250122	0.0176162	2.15271e-09	GCST90199621	reported	GCST90199621	TRUE	1e-05
rs115168226	G	A	-0.446554	0.00618191	0.097039	4.18852e-06	GCST90199621	reported	GCST90199621	TRUE	1e-05
rs1171617	T	G	0.443332	0.770118	0.0179927	4.75726e-134	GCST90199621	reported	GCST90199621	TRUE	1e-05
rs11871125	T	C	0.072665	0.394949	0.0157893	4.1814e-06	GCST90199621	reported	GCST90199621	TRUE	1e-05
rs13026148	A	G	-0.0706059	0.378223	0.0158653	8.57356e-06	GCST90199621	reported	GCST90199621	TRUE	1e-05
rs13247874	T	C	-0.103668	0.190234	0.0195859	1.20324e-07	GCST90199621	reported	GCST90199621	TRUE	1e-05
rs138190991	A	T	-0.212246	0.0301671	0.0448917	2.26798e-06	GCST90199621	reported	GCST90199621	TRUE	1e-05
rs1511808	T	C	-0.0697692	0.615503	0.0157378	9.28299e-06	GCST90199621	reported	GCST90199621	TRUE	1e-05
rs1765260	A	G	-0.0999797	0.153343	0.0211507	2.27832e-06	GCST90199621	reported	GCST90199621	TRUE	1e-05
rs2512510	A	G	-0.0870239	0.216759	0.0186419	3.03877e-06	GCST90199621	reported	GCST90199621	TRUE	1e-05
rs2625939	T	C	0.0859678	0.228206	0.0183528	2.81073e-06	GCST90199621	reported	GCST90199621	TRUE	1e-05
rs2998262	T	C	-0.36819	0.00952617	0.079116	3.25873e-06	GCST90199621	reported	GCST90199621	TRUE	1e-05
rs55775057	A	G	-0.0960378	0.150493	0.0215564	8.38207e-06	GCST90199621	reported	GCST90199621	TRUE	1e-05
rs72836546	T	C	-0.0906795	0.23482	0.0180707	5.22043e-07	GCST90199621	reported	GCST90199621	TRUE	1e-05
rs73006619	C	A	-0.168203	0.0466597	0.0368665	5.05538e-06	GCST90199621	reported	GCST90199621	TRUE	1e-05
rs73025372	G	A	0.157569	0.0515375	0.0346167	5.31831e-06	GCST90199621	reported	GCST90199621	TRUE	1e-05
rs7537155	A	G	-0.0900652	0.199113	0.019229	2.81588e-06	GCST90199621	reported	GCST90199621	TRUE	1e-05
rs76187828	G	A	-0.117619	0.0930578	0.0264472	8.69448e-06	GCST90199621	reported	GCST90199621	TRUE	1e-05
rs7705826	G	T	0.199276	0.833702	0.0204928	2.37787e-22	GCST90199621	reported	GCST90199621	TRUE	1e-05
rs78428648	A	G	0.179162	0.0377174	0.0400467	7.68304e-06	GCST90199621	reported	GCST90199621	TRUE	1e-05
rs78562549	T	G	0.394897	0.00740514	0.0881915	7.54445e-06	GCST90199621	reported	GCST90199621	TRUE	1e-05
rs79717472	G	A	-0.218081	0.0280471	0.0461728	2.32235e-06	GCST90199621	reported	GCST90199621	TRUE	1e-05
rs11070230	G	A	-0.230238	0.971915	0.0500968	4.30982e-06	GCST90199622	reported	GCST90199622	TRUE	1e-05
rs11166865	A	C	-0.0846751	0.700507	0.018635	5.52263e-06	GCST90199622	reported	GCST90199622	TRUE	1e-05
rs113989462	G	C	0.298062	0.0159655	0.0656385	5.5997e-06	GCST90199622	reported	GCST90199622	TRUE	1e-05
rs11625375	T	C	-0.204178	0.965631	0.045214	6.30756e-06	GCST90199622	reported	GCST90199622	TRUE	1e-05
rs11749139	G	T	-0.191343	0.0382593	0.0427947	7.77842e-06	GCST90199622	reported	GCST90199622	TRUE	1e-05
rs149187032	A	G	-0.341939	0.0116664	0.0762734	7.3576e-06	GCST90199622	reported	GCST90199622	TRUE	1e-05
rs186382517	C	T	1.05299	0.00144389	0.215383	1.01397e-06	GCST90199622	reported	GCST90199622	TRUE	1e-05
rs2749463	C	G	-0.10725	0.844828	0.022653	2.19626e-06	GCST90199622	reported	GCST90199622	TRUE	1e-05
rs62192967	T	A	-0.163284	0.0543493	0.0362749	6.7542e-06	GCST90199622	reported	GCST90199622	TRUE	1e-05
rs62209511	T	C	-0.194544	0.0387693	0.0425626	4.85941e-06	GCST90199622	reported	GCST90199622	TRUE	1e-05
rs6468762	A	G	0.319567	0.0144798	0.068531	3.1148e-06	GCST90199622	reported	GCST90199622	TRUE	1e-05
rs72638543	T	C	0.185887	0.0417238	0.0404404	4.29519e-06	GCST90199622	reported	GCST90199622	TRUE	1e-05
rs73801273	T	C	0.243319	0.0261245	0.0511669	1.98052e-06	GCST90199622	reported	GCST90199622	TRUE	1e-05
rs9863931	T	C	-0.108363	0.132697	0.0240017	6.33735e-06	GCST90199622	reported	GCST90199622	TRUE	1e-05
rs9943251	A	G	0.0830144	0.315014	0.0176575	2.58422e-06	GCST90199622	reported	GCST90199622	TRUE	1e-05
rs112191400	T	C	-0.162748	0.0864496	0.0365529	8.49127e-06	GCST90199623	reported	GCST90199623	TRUE	1e-05
rs113410972	A	G	0.141264	0.135389	0.0309121	4.88054e-06	GCST90199623	reported	GCST90199623	TRUE	1e-05
rs117257402	T	C	0.523098	0.00954654	0.106839	9.77447e-07	GCST90199623	reported	GCST90199623	TRUE	1e-05
rs1230433	A	G	-0.105534	0.655467	0.021612	1.04432e-06	GCST90199623	reported	GCST90199623	TRUE	1e-05
rs1254839	G	A	-0.107757	0.322023	0.0223276	1.39183e-06	GCST90199623	reported	GCST90199623	TRUE	1e-05
rs1360005	C	T	0.097467	0.510903	0.0207116	2.52725e-06	GCST90199623	reported	GCST90199623	TRUE	1e-05
rs1412877	C	T	-0.105446	0.28388	0.0232488	5.74561e-06	GCST90199623	reported	GCST90199623	TRUE	1e-05
rs141782806	C	T	-0.367335	0.0169583	0.0795794	3.91306e-06	GCST90199623	reported	GCST90199623	TRUE	1e-05
rs1426466	C	T	-0.114917	0.801944	0.0260009	9.88191e-06	GCST90199623	reported	GCST90199623	TRUE	1e-05
rs147666382	A	G	-0.2699	0.0362508	0.0550729	9.54593e-07	GCST90199623	reported	GCST90199623	TRUE	1e-05
rs150215008	T	C	-0.229438	0.044205	0.0505115	5.56468e-06	GCST90199623	reported	GCST90199623	TRUE	1e-05
rs3741902	C	T	-0.113786	0.201663	0.025745	9.88314e-06	GCST90199623	reported	GCST90199623	TRUE	1e-05
rs3935534	C	G	-0.105364	0.682113	0.0225011	2.83227e-06	GCST90199623	reported	GCST90199623	TRUE	1e-05
rs6006574	C	G	0.285259	0.0282214	0.0623725	4.7969e-06	GCST90199623	reported	GCST90199623	TRUE	1e-05
rs72670481	T	C	-0.287487	0.0444222	0.0506395	1.36972e-08	GCST90199623	reported	GCST90199623	TRUE	1e-05
rs75049736	G	A	-0.274871	0.0334302	0.0590191	3.20362e-06	GCST90199623	reported	GCST90199623	TRUE	1e-05
rs75183407	T	C	-0.330457	0.0230852	0.0688133	1.56907e-06	GCST90199623	reported	GCST90199623	TRUE	1e-05
rs7525374	G	A	0.0950368	0.525656	0.0212325	7.60482e-06	GCST90199623	reported	GCST90199623	TRUE	1e-05
rs78910814	C	T	-0.253193	0.036	0.055947	6.0231e-06	GCST90199623	reported	GCST90199623	TRUE	1e-05
rs79441497	G	A	0.282649	0.0274713	0.0627987	6.76728e-06	GCST90199623	reported	GCST90199623	TRUE	1e-05
rs9855944	A	G	0.0992769	0.360843	0.0216311	4.44236e-06	GCST90199623	reported	GCST90199623	TRUE	1e-05
rs10106654	C	A	0.0933587	0.15585	0.0209933	8.70498e-06	GCST90199624	reported	GCST90199624	TRUE	1e-05
rs1038161	A	T	-0.0698072	0.396795	0.0156983	8.71615e-06	GCST90199624	reported	GCST90199624	TRUE	1e-05
rs10818729	C	T	-0.0744274	0.678724	0.0165535	6.91823e-06	GCST90199624	reported	GCST90199624	TRUE	1e-05
rs114849156	A	G	0.19722	0.0321241	0.043393	5.49424e-06	GCST90199624	reported	GCST90199624	TRUE	1e-05
rs1271526	T	C	0.0916728	0.824509	0.0200283	4.71341e-06	GCST90199624	reported	GCST90199624	TRUE	1e-05
rs12782560	T	C	0.224836	0.0246989	0.049354	5.2242e-06	GCST90199624	reported	GCST90199624	TRUE	1e-05
rs1505993	T	C	-0.24093	0.0219714	0.0524855	4.42373e-06	GCST90199624	reported	GCST90199624	TRUE	1e-05
rs16909711	C	T	-0.114616	0.113942	0.0242034	2.18484e-06	GCST90199624	reported	GCST90199624	TRUE	1e-05
rs2886306	T	C	0.0716047	0.645165	0.016209	9.98048e-06	GCST90199624	reported	GCST90199624	TRUE	1e-05
rs375709482	T	C	-0.255607	0.0190974	0.0555964	4.27499e-06	GCST90199624	reported	GCST90199624	TRUE	1e-05
rs3779084	G	A	0.0853795	0.212634	0.0186386	4.63251e-06	GCST90199624	reported	GCST90199624	TRUE	1e-05
rs56266656	G	A	0.222284	0.0243576	0.0498262	8.15059e-06	GCST90199624	reported	GCST90199624	TRUE	1e-05
rs62326335	G	C	-0.0890288	0.236388	0.0182274	1.03783e-06	GCST90199624	reported	GCST90199624	TRUE	1e-05
rs6443435	C	T	0.0729509	0.555966	0.0155727	2.80605e-06	GCST90199624	reported	GCST90199624	TRUE	1e-05
rs7073480	C	T	0.121973	0.886196	0.0241952	4.62648e-07	GCST90199624	reported	GCST90199624	TRUE	1e-05
rs72770519	A	G	-0.0980699	0.162015	0.0209321	2.79769e-06	GCST90199624	reported	GCST90199624	TRUE	1e-05
rs72782456	G	A	-0.132885	0.0718974	0.0298174	8.32618e-06	GCST90199624	reported	GCST90199624	TRUE	1e-05
rs1020048	C	A	-0.102991	0.809931	0.0198761	2.19934e-07	GCST90199625	reported	GCST90199625	TRUE	1e-05
rs1116046	T	A	-0.132929	0.0777355	0.0291497	5.11035e-06	GCST90199625	reported	GCST90199625	TRUE	1e-05
rs112196227	T	A	0.131339	0.0757631	0.0291534	6.63451e-06	GCST90199625	reported	GCST90199625	TRUE	1e-05
rs112256623	A	G	-0.222873	0.0237401	0.0498876	7.91375e-06	GCST90199625	reported	GCST90199625	TRUE	1e-05
rs113966925	T	C	0.214979	0.0264921	0.0483488	8.73154e-06	GCST90199625	reported	GCST90199625	TRUE	1e-05
rs114314137	G	A	-0.37398	0.0085003	0.0844596	9.51482e-06	GCST90199625	reported	GCST90199625	TRUE	1e-05
rs12114576	A	C	0.0751154	0.300788	0.0169456	9.30478e-06	GCST90199625	reported	GCST90199625	TRUE	1e-05
rs12323117	C	T	-0.107817	0.11287	0.0242782	8.95865e-06	GCST90199625	reported	GCST90199625	TRUE	1e-05
rs142260529	T	C	0.289855	0.0147077	0.0644979	6.9889e-06	GCST90199625	reported	GCST90199625	TRUE	1e-05
rs146902454	C	T	-0.222442	0.0354437	0.0421167	1.2809e-07	GCST90199625	reported	GCST90199625	TRUE	1e-05
rs162588	A	G	0.0843917	0.212029	0.0189141	8.12626e-06	GCST90199625	reported	GCST90199625	TRUE	1e-05
rs3138108	T	C	0.0870865	0.230257	0.0182194	1.75401e-06	GCST90199625	reported	GCST90199625	TRUE	1e-05
rs390784	T	G	0.076227	0.464723	0.0154744	8.39336e-07	GCST90199625	reported	GCST90199625	TRUE	1e-05
rs4862595	T	C	0.0750216	0.6944	0.0167234	7.25667e-06	GCST90199625	reported	GCST90199625	TRUE	1e-05
rs57419073	A	G	-0.125118	0.0856622	0.0275801	5.71868e-06	GCST90199625	reported	GCST90199625	TRUE	1e-05
rs66676945	T	C	0.0997286	0.18189	0.0200715	6.74151e-07	GCST90199625	reported	GCST90199625	TRUE	1e-05
rs6706818	G	A	0.076177	0.297934	0.0168437	6.10924e-06	GCST90199625	reported	GCST90199625	TRUE	1e-05
rs72924553	G	A	0.29059	0.0147202	0.0641031	5.81041e-06	GCST90199625	reported	GCST90199625	TRUE	1e-05
rs74981086	A	G	-0.207867	0.0321797	0.044132	2.47574e-06	GCST90199625	reported	GCST90199625	TRUE	1e-05
rs76954145	T	C	-0.192677	0.0434198	0.0380845	4.2103e-07	GCST90199625	reported	GCST90199625	TRUE	1e-05
rs7708674	T	C	-0.13605	0.0742635	0.0295137	4.032e-06	GCST90199625	reported	GCST90199625	TRUE	1e-05
rs78631663	C	T	0.256598	0.0180649	0.0575554	8.26193e-06	GCST90199625	reported	GCST90199625	TRUE	1e-05
rs78762284	A	G	0.1179	0.14571	0.0220764	9.26651e-08	GCST90199625	reported	GCST90199625	TRUE	1e-05
rs7990044	G	A	0.0695317	0.510057	0.0154663	6.93449e-06	GCST90199625	reported	GCST90199625	TRUE	1e-05
rs10518870	G	A	0.0728152	0.559125	0.0159215	4.79876e-06	GCST90199626	reported	GCST90199626	TRUE	1e-05
rs10901595	T	C	-0.0850013	0.205555	0.0190317	7.95847e-06	GCST90199626	reported	GCST90199626	TRUE	1e-05
rs115107012	A	G	0.355674	0.00953162	0.0792725	7.23249e-06	GCST90199626	reported	GCST90199626	TRUE	1e-05
rs117446717	G	A	0.337234	0.0107723	0.0755884	8.14081e-06	GCST90199626	reported	GCST90199626	TRUE	1e-05
rs117776343	C	A	-0.254301	0.0229805	0.0519299	9.73115e-07	GCST90199626	reported	GCST90199626	TRUE	1e-05
rs13038820	A	G	-0.108314	0.152841	0.0216513	5.65531e-07	GCST90199626	reported	GCST90199626	TRUE	1e-05
rs1339135	G	A	-0.102275	0.142632	0.0221736	3.97938e-06	GCST90199626	reported	GCST90199626	TRUE	1e-05
rs150456440	A	G	-0.207866	0.0283656	0.0469472	9.52642e-06	GCST90199626	reported	GCST90199626	TRUE	1e-05
rs189750460	C	T	0.201137	0.0313286	0.044222	5.40694e-06	GCST90199626	reported	GCST90199626	TRUE	1e-05
rs2762353	G	A	0.108263	0.556451	0.0156013	3.93898e-12	GCST90199626	reported	GCST90199626	TRUE	1e-05
rs354710	T	C	0.0973775	0.587063	0.0160404	1.27297e-09	GCST90199626	reported	GCST90199626	TRUE	1e-05
rs41294573	T	C	0.148756	0.0615182	0.0320487	3.45762e-06	GCST90199626	reported	GCST90199626	TRUE	1e-05
rs4148325	T	C	0.160369	0.326316	0.0164451	1.81218e-22	GCST90199626	reported	GCST90199626	TRUE	1e-05
rs4654393	A	G	-0.0716015	0.43716	0.0157954	5.8138e-06	GCST90199626	reported	GCST90199626	TRUE	1e-05
rs4952404	T	C	0.0900816	0.209216	0.0193387	3.1916e-06	GCST90199626	reported	GCST90199626	TRUE	1e-05
rs610480	G	A	0.0847289	0.764105	0.0185433	4.89465e-06	GCST90199626	reported	GCST90199626	TRUE	1e-05
rs62344716	A	G	-0.150456	0.065916	0.0311209	1.33435e-06	GCST90199626	reported	GCST90199626	TRUE	1e-05
rs74323113	T	G	0.240073	0.0231871	0.0515337	3.18436e-06	GCST90199626	reported	GCST90199626	TRUE	1e-05
rs75152214	A	G	-0.1598	0.0494948	0.0360557	9.33471e-06	GCST90199626	reported	GCST90199626	TRUE	1e-05
rs76961499	T	C	-0.174429	0.0443616	0.0379757	4.36543e-06	GCST90199626	reported	GCST90199626	TRUE	1e-05
rs80253618	A	G	0.145764	0.114498	0.0245961	3.09841e-09	GCST90199626	reported	GCST90199626	TRUE	1e-05
rs8058114	A	G	0.0980895	0.167555	0.0207577	2.29605e-06	GCST90199626	reported	GCST90199626	TRUE	1e-05
rs10168931	A	G	0.203073	0.237802	0.02127	1.32992e-21	GCST90199627	reported	GCST90199627	TRUE	1e-05
rs117299913	C	T	0.27471	0.0263158	0.0585098	2.66467e-06	GCST90199627	reported	GCST90199627	TRUE	1e-05
rs117413891	T	C	0.333876	0.016178	0.0723372	3.92063e-06	GCST90199627	reported	GCST90199627	TRUE	1e-05
rs117790062	T	C	0.207108	0.0408473	0.0466507	9.01451e-06	GCST90199627	reported	GCST90199627	TRUE	1e-05
rs13184558	C	T	0.215007	0.038115	0.0481609	8.03104e-06	GCST90199627	reported	GCST90199627	TRUE	1e-05
rs13296886	G	C	-0.158395	0.0835143	0.0335323	2.31636e-06	GCST90199627	reported	GCST90199627	TRUE	1e-05
rs17360657	C	T	0.238255	0.0336427	0.0504986	2.38105e-06	GCST90199627	reported	GCST90199627	TRUE	1e-05
rs4960616	C	T	-0.187249	0.06269	0.037458	5.76543e-07	GCST90199627	reported	GCST90199627	TRUE	1e-05
rs62053878	T	C	-0.307882	0.0191106	0.0672143	4.63646e-06	GCST90199627	reported	GCST90199627	TRUE	1e-05
rs6507370	C	T	0.0923915	0.373838	0.0189886	1.14088e-06	GCST90199627	reported	GCST90199627	TRUE	1e-05
rs6846979	G	A	0.101172	0.216337	0.0223797	6.1633e-06	GCST90199627	reported	GCST90199627	TRUE	1e-05
rs758072	T	G	0.171213	0.0731357	0.0359573	1.92102e-06	GCST90199627	reported	GCST90199627	TRUE	1e-05
rs76075534	T	C	-0.205346	0.0424259	0.0457631	7.21786e-06	GCST90199627	reported	GCST90199627	TRUE	1e-05
rs77300395	T	C	0.268952	0.0258012	0.0583612	4.05768e-06	GCST90199627	reported	GCST90199627	TRUE	1e-05
rs77556524	G	C	-0.335972	0.016622	0.0714166	2.54621e-06	GCST90199627	reported	GCST90199627	TRUE	1e-05
rs80205778	A	G	0.467453	0.00948461	0.0945412	7.63638e-07	GCST90199627	reported	GCST90199627	TRUE	1e-05
rs8084246	A	G	0.101796	0.281514	0.02024	4.91927e-07	GCST90199627	reported	GCST90199627	TRUE	1e-05
rs9981625	C	G	-0.0899526	0.372672	0.0201886	8.36509e-06	GCST90199627	reported	GCST90199627	TRUE	1e-05
rs10014780	G	A	-0.0956574	0.159583	0.0209224	4.83094e-06	GCST90199628	reported	GCST90199628	TRUE	1e-05
rs10181994	T	A	0.0821837	0.691427	0.0169317	1.21096e-06	GCST90199628	reported	GCST90199628	TRUE	1e-05
rs10966648	T	C	-0.0937684	0.745054	0.0178574	1.51321e-07	GCST90199628	reported	GCST90199628	TRUE	1e-05
rs114734560	T	C	-0.35764	0.0102702	0.076823	3.23383e-06	GCST90199628	reported	GCST90199628	TRUE	1e-05
rs117090299	C	T	-0.295449	0.0137094	0.0654447	6.34695e-06	GCST90199628	reported	GCST90199628	TRUE	1e-05
rs117771460	A	G	0.264482	0.0170496	0.0597176	9.47246e-06	GCST90199628	reported	GCST90199628	TRUE	1e-05
rs11872731	A	G	0.135492	0.0719668	0.0304621	8.67197e-06	GCST90199628	reported	GCST90199628	TRUE	1e-05
rs12138831	T	G	-0.223214	0.0257563	0.0486608	4.4935e-06	GCST90199628	reported	GCST90199628	TRUE	1e-05
rs12553086	G	T	0.14967	0.0669778	0.0307172	1.1018e-06	GCST90199628	reported	GCST90199628	TRUE	1e-05
rs13234372	A	G	-0.0821865	0.309524	0.0166991	8.58358e-07	GCST90199628	reported	GCST90199628	TRUE	1e-05
rs138750865	T	C	0.229043	0.0259304	0.0483745	2.19298e-06	GCST90199628	reported	GCST90199628	TRUE	1e-05
rs17670800	A	G	0.0880673	0.205669	0.0190393	3.73616e-06	GCST90199628	reported	GCST90199628	TRUE	1e-05
rs185076690	T	C	0.211694	0.0259039	0.0478147	9.53817e-06	GCST90199628	reported	GCST90199628	TRUE	1e-05
rs1857803	C	T	-0.0823134	0.265217	0.017447	2.38263e-06	GCST90199628	reported	GCST90199628	TRUE	1e-05
rs2518573	G	T	0.0801615	0.738791	0.017558	4.98237e-06	GCST90199628	reported	GCST90199628	TRUE	1e-05
rs2797978	C	T	0.120013	0.0929542	0.0263768	5.36565e-06	GCST90199628	reported	GCST90199628	TRUE	1e-05
rs4142196	A	C	-0.0772398	0.739059	0.0173893	8.92094e-06	GCST90199628	reported	GCST90199628	TRUE	1e-05
rs72879030	C	G	-0.116576	0.106939	0.0252142	3.77474e-06	GCST90199628	reported	GCST90199628	TRUE	1e-05
rs72997812	A	G	0.0913382	0.174747	0.0202172	6.24738e-06	GCST90199628	reported	GCST90199628	TRUE	1e-05
rs73035811	A	G	0.121144	0.0916234	0.0268809	6.58475e-06	GCST90199628	reported	GCST90199628	TRUE	1e-05
rs7516441	A	G	0.109101	0.117381	0.0246539	9.63078e-06	GCST90199628	reported	GCST90199628	TRUE	1e-05
rs75256283	A	T	0.156459	0.0592049	0.0328215	1.87007e-06	GCST90199628	reported	GCST90199628	TRUE	1e-05
rs752834	A	G	0.0925549	0.194184	0.0194528	1.95589e-06	GCST90199628	reported	GCST90199628	TRUE	1e-05
rs75782963	A	G	0.209933	0.0271103	0.0472735	8.96138e-06	GCST90199628	reported	GCST90199628	TRUE	1e-05
rs7746774	G	A	-0.10469	0.144171	0.021704	1.41037e-06	GCST90199628	reported	GCST90199628	TRUE	1e-05
rs9910668	C	A	0.0739981	0.675224	0.0163504	6.01742e-06	GCST90199628	reported	GCST90199628	TRUE	1e-05
rs10816075	T	C	0.0973711	0.164771	0.0205632	2.18817e-06	GCST90199629	reported	GCST90199629	TRUE	1e-05
rs112211203	T	G	0.234246	0.0220984	0.0515822	5.59308e-06	GCST90199629	reported	GCST90199629	TRUE	1e-05
rs112779076	C	T	0.15285	0.0536218	0.0344046	8.88357e-06	GCST90199629	reported	GCST90199629	TRUE	1e-05
rs116900994	T	C	0.163415	0.0468293	0.036324	6.83363e-06	GCST90199629	reported	GCST90199629	TRUE	1e-05
rs117568432	T	G	0.114159	0.0959356	0.0257192	9.05148e-06	GCST90199629	reported	GCST90199629	TRUE	1e-05
rs11773889	T	C	-0.0874834	0.221719	0.0185441	2.38644e-06	GCST90199629	reported	GCST90199629	TRUE	1e-05
rs11783515	G	A	-0.0742076	0.676129	0.0165155	7.01584e-06	GCST90199629	reported	GCST90199629	TRUE	1e-05
rs12800817	A	G	0.192118	0.0394753	0.0392089	9.59083e-07	GCST90199629	reported	GCST90199629	TRUE	1e-05
rs141866706	C	T	-0.348062	0.0108575	0.0740522	2.59877e-06	GCST90199629	reported	GCST90199629	TRUE	1e-05
rs143156137	T	C	0.270431	0.0166342	0.059272	5.05379e-06	GCST90199629	reported	GCST90199629	TRUE	1e-05
rs16973477	G	A	0.0952092	0.151329	0.0213323	8.07672e-06	GCST90199629	reported	GCST90199629	TRUE	1e-05
rs2015026	C	T	-0.0725261	0.372436	0.0160143	5.93109e-06	GCST90199629	reported	GCST90199629	TRUE	1e-05
rs3738976	T	C	-0.0972846	0.151338	0.0213799	5.35738e-06	GCST90199629	reported	GCST90199629	TRUE	1e-05
rs4715365	T	C	0.16235	0.0518449	0.0350163	3.5449e-06	GCST90199629	reported	GCST90199629	TRUE	1e-05
rs4980965	C	T	0.0708155	0.448602	0.0158191	7.58431e-06	GCST90199629	reported	GCST90199629	TRUE	1e-05
rs557700	C	T	0.0756793	0.705143	0.016833	6.92818e-06	GCST90199629	reported	GCST90199629	TRUE	1e-05
rs6565568	C	G	-0.283726	0.984027	0.0618289	4.45594e-06	GCST90199629	reported	GCST90199629	TRUE	1e-05
rs665474	T	A	0.0744593	0.281624	0.0168561	9.99158e-06	GCST90199629	reported	GCST90199629	TRUE	1e-05
rs71468473	T	C	0.102458	0.166274	0.0206861	7.30718e-07	GCST90199629	reported	GCST90199629	TRUE	1e-05
rs74420163	T	C	0.18549	0.0368812	0.0409257	5.8326e-06	GCST90199629	reported	GCST90199629	TRUE	1e-05
rs74814187	T	C	0.158928	0.0546213	0.0336247	2.28402e-06	GCST90199629	reported	GCST90199629	TRUE	1e-05
rs75158623	A	T	0.144058	0.0607305	0.0320058	6.76327e-06	GCST90199629	reported	GCST90199629	TRUE	1e-05
rs75275697	A	G	0.269422	0.0162096	0.060459	8.3392e-06	GCST90199629	reported	GCST90199629	TRUE	1e-05
rs77692382	T	C	0.124343	0.249324	0.0177226	2.28252e-12	GCST90199629	reported	GCST90199629	TRUE	1e-05
rs9487777	C	G	-0.273645	0.0187874	0.0563802	1.21261e-06	GCST90199629	reported	GCST90199629	TRUE	1e-05
rs9510701	T	C	0.173788	0.040562	0.0386321	6.84247e-06	GCST90199629	reported	GCST90199629	TRUE	1e-05
rs1057157	C	T	0.0763559	0.356179	0.0171254	8.24826e-06	GCST90199630	reported	GCST90199630	TRUE	1e-05
rs112192402	A	G	0.227703	0.0311454	0.0474027	1.55855e-06	GCST90199630	reported	GCST90199630	TRUE	1e-05
rs117291585	T	C	0.241913	0.0241775	0.052514	4.09221e-06	GCST90199630	reported	GCST90199630	TRUE	1e-05
rs141544334	A	G	0.316566	0.0132907	0.07123	8.8188e-06	GCST90199630	reported	GCST90199630	TRUE	1e-05
rs148515684	A	G	0.329495	0.0138573	0.0697969	2.34952e-06	GCST90199630	reported	GCST90199630	TRUE	1e-05
rs150248294	A	G	-0.377677	0.0102142	0.080216	2.49851e-06	GCST90199630	reported	GCST90199630	TRUE	1e-05
rs1604572	G	C	-0.0886552	0.317746	0.0174741	3.90507e-07	GCST90199630	reported	GCST90199630	TRUE	1e-05
rs16943430	A	G	-0.199229	0.034759	0.0444659	7.44695e-06	GCST90199630	reported	GCST90199630	TRUE	1e-05
rs180982609	C	T	-0.500304	0.0051231	0.112894	9.35214e-06	GCST90199630	reported	GCST90199630	TRUE	1e-05
rs189587	A	G	0.0806004	0.432367	0.0164433	9.50008e-07	GCST90199630	reported	GCST90199630	TRUE	1e-05
rs2632709	C	A	0.104046	0.148365	0.0228286	5.17192e-06	GCST90199630	reported	GCST90199630	TRUE	1e-05
rs3809205	C	T	0.182025	0.0434628	0.0399238	5.13238e-06	GCST90199630	reported	GCST90199630	TRUE	1e-05
rs3856733	G	C	-0.0881978	0.300579	0.0180229	9.89884e-07	GCST90199630	reported	GCST90199630	TRUE	1e-05
rs59532339	T	A	0.461097	0.0235728	0.0539542	1.2734e-17	GCST90199630	reported	GCST90199630	TRUE	1e-05
rs6566598	C	T	-0.206029	0.966004	0.0456208	6.2986e-06	GCST90199630	reported	GCST90199630	TRUE	1e-05
rs7196912	T	C	0.225688	0.0315558	0.0462149	1.04254e-06	GCST90199630	reported	GCST90199630	TRUE	1e-05
rs72825080	C	T	-0.15323	0.0592908	0.0342299	7.58803e-06	GCST90199630	reported	GCST90199630	TRUE	1e-05
rs73057725	A	G	0.222167	0.0350404	0.0444899	5.92485e-07	GCST90199630	reported	GCST90199630	TRUE	1e-05
rs7526830	C	T	0.11933	0.113773	0.0256291	3.22345e-06	GCST90199630	reported	GCST90199630	TRUE	1e-05
rs76151544	G	A	-0.249151	0.0227109	0.0549946	5.88542e-06	GCST90199630	reported	GCST90199630	TRUE	1e-05
rs76318294	G	T	-0.131138	0.084973	0.029682	9.95725e-06	GCST90199630	reported	GCST90199630	TRUE	1e-05
rs76379382	T	C	-0.160195	0.054898	0.0358753	7.99391e-06	GCST90199630	reported	GCST90199630	TRUE	1e-05
rs8001043	C	T	-0.0811984	0.693867	0.0177149	4.57013e-06	GCST90199630	reported	GCST90199630	TRUE	1e-05
rs116943713	G	A	0.209966	0.0274457	0.0460722	5.18093e-06	GCST90199631	reported	GCST90199631	TRUE	1e-05
rs11791075	T	A	-0.0841116	0.752536	0.0179331	2.72804e-06	GCST90199631	reported	GCST90199631	TRUE	1e-05
rs12716450	T	C	0.295968	0.0128564	0.065473	6.17051e-06	GCST90199631	reported	GCST90199631	TRUE	1e-05
rs142461926	G	A	-0.220081	0.026332	0.0468793	2.67075e-06	GCST90199631	reported	GCST90199631	TRUE	1e-05
rs145992024	T	C	-0.347476	0.0102986	0.0734813	2.2589e-06	GCST90199631	reported	GCST90199631	TRUE	1e-05
rs34372879	C	T	-0.0947061	0.148723	0.0213272	8.96987e-06	GCST90199631	reported	GCST90199631	TRUE	1e-05
rs56107485	C	A	-0.154962	0.0606153	0.0310005	5.77179e-07	GCST90199631	reported	GCST90199631	TRUE	1e-05
rs58693102	A	G	-0.187799	0.0331267	0.0414491	5.87507e-06	GCST90199631	reported	GCST90199631	TRUE	1e-05
rs58729469	T	C	0.101193	0.159259	0.0201862	5.35894e-07	GCST90199631	reported	GCST90199631	TRUE	1e-05
rs6055350	C	G	-0.215685	0.962906	0.0396894	5.50013e-08	GCST90199631	reported	GCST90199631	TRUE	1e-05
rs62524533	A	G	-0.110404	0.101178	0.0244676	6.41459e-06	GCST90199631	reported	GCST90199631	TRUE	1e-05
rs6754181	C	T	0.0910083	0.840543	0.0204779	8.82143e-06	GCST90199631	reported	GCST90199631	TRUE	1e-05
rs7660693	C	T	0.0791272	0.497027	0.0148481	9.86958e-08	GCST90199631	reported	GCST90199631	TRUE	1e-05
rs77291466	C	T	-0.12259	0.0806922	0.0272328	6.74582e-06	GCST90199631	reported	GCST90199631	TRUE	1e-05
rs77876488	T	C	-0.177185	0.0472576	0.0350913	4.43549e-07	GCST90199631	reported	GCST90199631	TRUE	1e-05
rs10004542	G	A	0.0814848	0.340258	0.0176888	4.09376e-06	GCST90199632	reported	GCST90199632	TRUE	1e-05
rs10247649	G	A	-0.0826258	0.344838	0.0178465	3.65988e-06	GCST90199632	reported	GCST90199632	TRUE	1e-05
rs10945808	T	C	-0.130904	0.0976838	0.0285309	4.47212e-06	GCST90199632	reported	GCST90199632	TRUE	1e-05
rs115272033	C	T	-0.170179	0.0492451	0.0381431	8.13534e-06	GCST90199632	reported	GCST90199632	TRUE	1e-05
rs116626434	A	G	-0.149526	0.0721524	0.0320676	3.11891e-06	GCST90199632	reported	GCST90199632	TRUE	1e-05
rs117483011	A	G	-0.157832	0.0595121	0.0354548	8.52127e-06	GCST90199632	reported	GCST90199632	TRUE	1e-05
rs13089230	A	G	0.0825424	0.621953	0.0175787	2.65821e-06	GCST90199632	reported	GCST90199632	TRUE	1e-05
rs138430505	C	T	0.285026	0.0178748	0.0624394	4.9989e-06	GCST90199632	reported	GCST90199632	TRUE	1e-05
rs141660852	T	C	0.228649	0.029224	0.0493121	3.53868e-06	GCST90199632	reported	GCST90199632	TRUE	1e-05
rs142959592	T	C	-0.373738	0.0106022	0.0817952	4.89608e-06	GCST90199632	reported	GCST90199632	TRUE	1e-05
rs143000803	T	A	0.368352	0.0112878	0.0789907	3.11275e-06	GCST90199632	reported	GCST90199632	TRUE	1e-05
rs146593632	T	C	0.370018	0.010688	0.0815327	5.67156e-06	GCST90199632	reported	GCST90199632	TRUE	1e-05
rs17026163	T	C	-0.223964	0.032701	0.0470413	1.92634e-06	GCST90199632	reported	GCST90199632	TRUE	1e-05
rs298392	T	C	0.087711	0.28972	0.0186612	2.59941e-06	GCST90199632	reported	GCST90199632	TRUE	1e-05
rs628038	C	T	-0.0783007	0.386617	0.0170337	4.2902e-06	GCST90199632	reported	GCST90199632	TRUE	1e-05
rs75583177	G	A	-0.145169	0.0701345	0.032432	7.60113e-06	GCST90199632	reported	GCST90199632	TRUE	1e-05
rs76501568	T	C	-0.267429	0.02066	0.0587195	5.2548e-06	GCST90199632	reported	GCST90199632	TRUE	1e-05
rs77798428	A	G	-0.318661	0.0184793	0.0614021	2.10597e-07	GCST90199632	reported	GCST90199632	TRUE	1e-05
rs79983252	A	C	0.236427	0.0301043	0.0486249	1.16058e-06	GCST90199632	reported	GCST90199632	TRUE	1e-05
rs9948951	A	G	-0.0971868	0.184827	0.0214343	5.78302e-06	GCST90199632	reported	GCST90199632	TRUE	1e-05
rs10008401	C	T	0.0800086	0.609542	0.0170477	2.68944e-06	GCST90199633	reported	GCST90199633	TRUE	1e-05
rs11158833	G	A	-0.0922378	0.759084	0.0196709	2.74475e-06	GCST90199633	reported	GCST90199633	TRUE	1e-05
rs11705994	T	C	0.218723	0.0297142	0.0493421	9.30183e-06	GCST90199633	reported	GCST90199633	TRUE	1e-05
rs117499033	G	A	0.30721	0.0142545	0.0691456	8.87382e-06	GCST90199633	reported	GCST90199633	TRUE	1e-05
rs12555229	G	C	-0.0955533	0.250852	0.0196317	1.13142e-06	GCST90199633	reported	GCST90199633	TRUE	1e-05
rs141183746	C	A	0.161019	0.0572184	0.0364413	9.93437e-06	GCST90199633	reported	GCST90199633	TRUE	1e-05
rs1551619	T	C	-0.0957862	0.230903	0.0197795	1.28083e-06	GCST90199633	reported	GCST90199633	TRUE	1e-05
rs17738405	C	T	-0.193637	0.0453877	0.0395206	9.60098e-07	GCST90199633	reported	GCST90199633	TRUE	1e-05
rs189725310	T	C	-0.167962	0.0547126	0.0363969	3.9362e-06	GCST90199633	reported	GCST90199633	TRUE	1e-05
rs34357043	G	T	0.266628	0.0233082	0.0551228	1.31829e-06	GCST90199633	reported	GCST90199633	TRUE	1e-05
rs35904890	T	C	-0.227287	0.0284364	0.0499103	5.26594e-06	GCST90199633	reported	GCST90199633	TRUE	1e-05
rs4689177	T	C	0.108829	0.144896	0.023723	4.48615e-06	GCST90199633	reported	GCST90199633	TRUE	1e-05
rs4695288	T	C	0.200323	0.965304	0.0453191	9.85766e-06	GCST90199633	reported	GCST90199633	TRUE	1e-05
rs6923178	G	C	0.121756	0.119895	0.025941	2.68478e-06	GCST90199633	reported	GCST90199633	TRUE	1e-05
rs72777931	A	G	0.336072	0.0147465	0.0690214	1.12109e-06	GCST90199633	reported	GCST90199633	TRUE	1e-05
rs7616744	A	G	-0.0876962	0.223816	0.0198179	9.63944e-06	GCST90199633	reported	GCST90199633	TRUE	1e-05
rs78440527	G	A	0.199278	0.0359116	0.0447114	8.31185e-06	GCST90199633	reported	GCST90199633	TRUE	1e-05
rs848290	T	A	-0.165088	0.068549	0.0330302	5.79013e-07	GCST90199633	reported	GCST90199633	TRUE	1e-05
rs9313297	G	A	0.0991772	0.172813	0.0219344	6.13931e-06	GCST90199633	reported	GCST90199633	TRUE	1e-05
rs9406110	A	G	-0.0894199	0.229681	0.0200898	8.54658e-06	GCST90199633	reported	GCST90199633	TRUE	1e-05
rs1040519	G	A	-0.0818991	0.708369	0.0168315	1.13978e-06	GCST90199634	reported	GCST90199634	TRUE	1e-05
rs10877499	C	T	0.085716	0.212153	0.0188366	5.35153e-06	GCST90199634	reported	GCST90199634	TRUE	1e-05
rs113983401	C	G	0.161297	0.0498823	0.0354213	5.27173e-06	GCST90199634	reported	GCST90199634	TRUE	1e-05
rs12499749	A	G	0.176873	0.0455162	0.0364889	1.25139e-06	GCST90199634	reported	GCST90199634	TRUE	1e-05
rs12901358	C	T	0.070543	0.387751	0.0157671	7.67443e-06	GCST90199634	reported	GCST90199634	TRUE	1e-05
rs1330804	A	G	-0.0735292	0.405292	0.0164301	7.63159e-06	GCST90199634	reported	GCST90199634	TRUE	1e-05
rs144429282	T	C	0.387083	0.0119106	0.0705729	4.13767e-08	GCST90199634	reported	GCST90199634	TRUE	1e-05
rs1502069	T	C	-0.0811985	0.764257	0.0181157	7.38717e-06	GCST90199634	reported	GCST90199634	TRUE	1e-05
rs17533872	T	C	0.0752854	0.424131	0.0158196	1.94553e-06	GCST90199634	reported	GCST90199634	TRUE	1e-05
rs3819547	C	G	-0.124927	0.0878938	0.0272675	4.61627e-06	GCST90199634	reported	GCST90199634	TRUE	1e-05
rs3885951	G	A	0.578606	0.0990508	0.0249628	7.46543e-119	GCST90199634	reported	GCST90199634	TRUE	1e-05
rs41322846	C	G	0.113555	0.0998263	0.0256097	9.24784e-06	GCST90199634	reported	GCST90199634	TRUE	1e-05
rs58374597	A	T	0.610277	0.0158799	0.0609732	1.39229e-23	GCST90199634	reported	GCST90199634	TRUE	1e-05
rs6495304	A	G	0.266767	0.973048	0.0475445	2.01281e-08	GCST90199634	reported	GCST90199634	TRUE	1e-05
rs661331	T	A	0.112287	0.103335	0.025189	8.28197e-06	GCST90199634	reported	GCST90199634	TRUE	1e-05
rs73248769	C	T	0.397814	0.00837335	0.0842519	2.33854e-06	GCST90199634	reported	GCST90199634	TRUE	1e-05
rs73429419	T	C	-0.0978899	0.150779	0.0214524	5.03982e-06	GCST90199634	reported	GCST90199634	TRUE	1e-05
rs74582811	G	A	0.227003	0.0289046	0.0458676	7.45581e-07	GCST90199634	reported	GCST90199634	TRUE	1e-05
rs78818599	G	T	-0.215533	0.0250279	0.0487937	9.99777e-06	GCST90199634	reported	GCST90199634	TRUE	1e-05
rs9559451	C	T	-0.0752947	0.664775	0.0165065	5.07846e-06	GCST90199634	reported	GCST90199634	TRUE	1e-05
rs999856	A	G	-0.215444	0.0257376	0.0485076	8.93524e-06	GCST90199634	reported	GCST90199634	TRUE	1e-05
rs112307471	A	G	-0.238964	0.0250225	0.0506661	2.40006e-06	GCST90199635	reported	GCST90199635	TRUE	1e-05
rs113521512	G	A	-0.325988	0.0117118	0.0725538	7.02117e-06	GCST90199635	reported	GCST90199635	TRUE	1e-05
rs13283163	A	G	0.170526	0.0526149	0.0347529	9.25742e-07	GCST90199635	reported	GCST90199635	TRUE	1e-05
rs141685561	T	C	-0.143423	0.0739347	0.0298661	1.56938e-06	GCST90199635	reported	GCST90199635	TRUE	1e-05
rs143985394	G	A	-0.240823	0.0216392	0.0541185	8.59042e-06	GCST90199635	reported	GCST90199635	TRUE	1e-05
rs146175767	T	C	-0.121342	0.0945706	0.0264241	4.38776e-06	GCST90199635	reported	GCST90199635	TRUE	1e-05
rs147941428	G	A	-0.340237	0.0130043	0.0690333	8.28252e-07	GCST90199635	reported	GCST90199635	TRUE	1e-05
rs148153141	G	A	-0.27871	0.0199163	0.0551887	4.41503e-07	GCST90199635	reported	GCST90199635	TRUE	1e-05
rs17767728	C	T	0.0909404	0.194635	0.0194777	3.02745e-06	GCST90199635	reported	GCST90199635	TRUE	1e-05
rs187719086	T	C	-0.29344	0.0137168	0.0662578	9.47782e-06	GCST90199635	reported	GCST90199635	TRUE	1e-05
rs2186671	G	A	-0.0760014	0.448059	0.016068	2.24527e-06	GCST90199635	reported	GCST90199635	TRUE	1e-05
rs34927101	T	C	0.294909	0.0178774	0.0587005	5.06156e-07	GCST90199635	reported	GCST90199635	TRUE	1e-05
rs4812445	G	A	-0.0994662	0.253933	0.0192108	2.24745e-07	GCST90199635	reported	GCST90199635	TRUE	1e-05
rs62058082	T	C	-0.105084	0.168677	0.0220071	1.7969e-06	GCST90199635	reported	GCST90199635	TRUE	1e-05
rs73478203	G	A	0.0825426	0.230375	0.0184542	7.71921e-06	GCST90199635	reported	GCST90199635	TRUE	1e-05
rs74432647	T	C	0.150663	0.0724275	0.0304065	7.23414e-07	GCST90199635	reported	GCST90199635	TRUE	1e-05
rs75223710	T	C	-0.219819	0.0257673	0.0494675	8.84241e-06	GCST90199635	reported	GCST90199635	TRUE	1e-05
rs78674307	G	T	-0.150826	0.0557029	0.0340435	9.40626e-06	GCST90199635	reported	GCST90199635	TRUE	1e-05
rs79970883	T	C	-0.195098	0.042993	0.03888	5.2225e-07	GCST90199635	reported	GCST90199635	TRUE	1e-05
rs9510299	C	G	-0.0736478	0.359614	0.01656	8.69424e-06	GCST90199635	reported	GCST90199635	TRUE	1e-05
rs10216901	T	C	-0.092585	0.372432	0.0153069	1.4614e-09	GCST90199636	reported	GCST90199636	TRUE	1e-05
rs10516101	T	C	-0.123617	0.0812102	0.0269608	4.53863e-06	GCST90199636	reported	GCST90199636	TRUE	1e-05
rs10883982	C	A	-0.0787528	0.22765	0.0174501	6.39098e-06	GCST90199636	reported	GCST90199636	TRUE	1e-05
rs11055387	C	G	-0.145349	0.0566212	0.0321909	6.32541e-06	GCST90199636	reported	GCST90199636	TRUE	1e-05
rs17240098	T	G	0.148969	0.0553582	0.0327399	5.36261e-06	GCST90199636	reported	GCST90199636	TRUE	1e-05
rs17287314	A	T	-0.0741746	0.297359	0.0165025	6.96562e-06	GCST90199636	reported	GCST90199636	TRUE	1e-05
rs3184504	C	T	-0.108142	0.513669	0.0148104	2.83947e-13	GCST90199636	reported	GCST90199636	TRUE	1e-05
rs34519073	A	G	0.071803	0.311375	0.0160729	7.92019e-06	GCST90199636	reported	GCST90199636	TRUE	1e-05
rs35223481	A	T	-0.105966	0.112435	0.0235442	6.77162e-06	GCST90199636	reported	GCST90199636	TRUE	1e-05
rs4843270	A	C	0.205627	0.265349	0.0165261	1.53431e-35	GCST90199636	reported	GCST90199636	TRUE	1e-05
rs55709807	A	G	0.178987	0.0356445	0.0395664	6.07661e-06	GCST90199636	reported	GCST90199636	TRUE	1e-05
rs55879891	A	C	0.101148	0.137167	0.0215999	2.83001e-06	GCST90199636	reported	GCST90199636	TRUE	1e-05
rs61825638	T	C	0.130031	0.246402	0.0171027	2.89497e-14	GCST90199636	reported	GCST90199636	TRUE	1e-05
rs6440053	A	T	0.0964971	0.842367	0.0204102	2.26858e-06	GCST90199636	reported	GCST90199636	TRUE	1e-05
rs6481144	C	A	-0.21192	0.971072	0.0450635	2.56748e-06	GCST90199636	reported	GCST90199636	TRUE	1e-05
rs6540080	A	G	-0.107927	0.287217	0.0164258	5.01151e-11	GCST90199636	reported	GCST90199636	TRUE	1e-05
rs72761290	A	C	0.135722	0.0752681	0.0286233	2.11975e-06	GCST90199636	reported	GCST90199636	TRUE	1e-05
rs72789484	A	G	-0.144555	0.0546991	0.0325854	9.15605e-06	GCST90199636	reported	GCST90199636	TRUE	1e-05
rs75973738	A	T	-0.194072	0.0423521	0.0374159	2.13841e-07	GCST90199636	reported	GCST90199636	TRUE	1e-05
rs79435381	A	G	-0.166018	0.0418438	0.0368091	6.4752e-06	GCST90199636	reported	GCST90199636	TRUE	1e-05
rs9821445	C	T	0.0994985	0.147783	0.0206581	1.46142e-06	GCST90199636	reported	GCST90199636	TRUE	1e-05
rs9909552	G	C	0.0692728	0.37961	0.0155536	8.43552e-06	GCST90199636	reported	GCST90199636	TRUE	1e-05
rs9933330	T	C	-0.103406	0.180459	0.0193124	8.58377e-08	GCST90199636	reported	GCST90199636	TRUE	1e-05
rs9988529	C	T	-0.180183	0.042129	0.036929	1.06523e-06	GCST90199636	reported	GCST90199636	TRUE	1e-05
rs10168931	A	G	0.123014	0.224014	0.0183105	1.83992e-11	GCST90199637	reported	GCST90199637	TRUE	1e-05
rs10762589	T	C	-0.0883667	0.752636	0.017702	5.97844e-07	GCST90199637	reported	GCST90199637	TRUE	1e-05
rs10854172	C	T	0.116341	0.187765	0.01969	3.44954e-09	GCST90199637	reported	GCST90199637	TRUE	1e-05
rs10872573	C	T	-0.0805091	0.723072	0.0174765	4.09071e-06	GCST90199637	reported	GCST90199637	TRUE	1e-05
rs10957056	C	A	0.087937	0.191407	0.0197421	8.41709e-06	GCST90199637	reported	GCST90199637	TRUE	1e-05
rs116233634	G	A	0.279475	0.0158761	0.0616153	5.73854e-06	GCST90199637	reported	GCST90199637	TRUE	1e-05
rs12070599	A	G	-0.0833283	0.31028	0.0173446	1.55314e-06	GCST90199637	reported	GCST90199637	TRUE	1e-05
rs12554315	A	T	0.155318	0.0556449	0.0339765	4.84654e-06	GCST90199637	reported	GCST90199637	TRUE	1e-05
rs148895950	G	T	-0.297994	0.0133051	0.0670282	8.75659e-06	GCST90199637	reported	GCST90199637	TRUE	1e-05
rs187543759	C	T	-0.329606	0.0110081	0.0734255	7.15653e-06	GCST90199637	reported	GCST90199637	TRUE	1e-05
rs2265815	G	A	0.0912856	0.820119	0.0200603	5.35021e-06	GCST90199637	reported	GCST90199637	TRUE	1e-05
rs2803552	C	T	-0.205145	0.96381	0.0419759	1.02278e-06	GCST90199637	reported	GCST90199637	TRUE	1e-05
rs28690110	T	C	-0.0796679	0.256755	0.017735	7.05164e-06	GCST90199637	reported	GCST90199637	TRUE	1e-05
rs4336667	A	G	-0.0726878	0.567883	0.0157023	3.67215e-06	GCST90199637	reported	GCST90199637	TRUE	1e-05
rs60665648	C	T	-0.261085	0.0195022	0.0554528	2.49863e-06	GCST90199637	reported	GCST90199637	TRUE	1e-05
rs7154858	C	T	0.0944413	0.155615	0.0212157	8.52813e-06	GCST90199637	reported	GCST90199637	TRUE	1e-05
rs76105072	C	T	0.178385	0.0402336	0.0390113	4.81571e-06	GCST90199637	reported	GCST90199637	TRUE	1e-05
rs79132971	A	C	0.132736	0.0725952	0.0296366	7.50724e-06	GCST90199637	reported	GCST90199637	TRUE	1e-05
rs10521085	T	C	-0.113394	0.108586	0.0249262	5.38568e-06	GCST90199638	reported	GCST90199638	TRUE	1e-05
rs113971921	T	C	0.0971709	0.166028	0.0213914	5.5584e-06	GCST90199638	reported	GCST90199638	TRUE	1e-05
rs11603769	C	G	0.229614	0.0240741	0.0511828	7.25222e-06	GCST90199638	reported	GCST90199638	TRUE	1e-05
rs118152300	T	G	0.167422	0.0451781	0.0374675	7.87849e-06	GCST90199638	reported	GCST90199638	TRUE	1e-05
rs118174096	T	C	-0.281275	0.0158449	0.06139	4.6107e-06	GCST90199638	reported	GCST90199638	TRUE	1e-05
rs12770630	T	C	-0.115058	0.12587	0.0235144	9.92606e-07	GCST90199638	reported	GCST90199638	TRUE	1e-05
rs138201625	C	G	0.330102	0.0129099	0.0688063	1.6062e-06	GCST90199638	reported	GCST90199638	TRUE	1e-05
rs143671553	G	A	-0.236422	0.0235791	0.0500149	2.27834e-06	GCST90199638	reported	GCST90199638	TRUE	1e-05
rs162416	G	T	0.0765529	0.289002	0.0172667	9.26914e-06	GCST90199638	reported	GCST90199638	TRUE	1e-05
rs16840029	A	G	0.170339	0.0445551	0.0376776	6.15552e-06	GCST90199638	reported	GCST90199638	TRUE	1e-05
rs1780318	T	A	0.448805	0.943146	0.0333781	3.24475e-41	GCST90199638	reported	GCST90199638	TRUE	1e-05
rs186366783	A	T	0.2955	0.0223242	0.0524575	1.76967e-08	GCST90199638	reported	GCST90199638	TRUE	1e-05
rs186970614	C	G	0.354048	0.00966006	0.07965	8.78718e-06	GCST90199638	reported	GCST90199638	TRUE	1e-05
rs337370	T	C	-0.0731129	0.519666	0.0158083	3.74668e-06	GCST90199638	reported	GCST90199638	TRUE	1e-05
rs3750309	G	T	0.0779824	0.455985	0.015705	6.85374e-07	GCST90199638	reported	GCST90199638	TRUE	1e-05
rs4709324	C	T	-0.0959369	0.171541	0.0210023	4.92582e-06	GCST90199638	reported	GCST90199638	TRUE	1e-05
rs56704741	C	T	-0.104833	0.344183	0.0165102	2.15937e-10	GCST90199638	reported	GCST90199638	TRUE	1e-05
rs6695630	G	C	-0.110939	0.12601	0.0235356	2.43304e-06	GCST90199638	reported	GCST90199638	TRUE	1e-05
rs6945869	T	C	-0.18358	0.0389125	0.0411328	8.07826e-06	GCST90199638	reported	GCST90199638	TRUE	1e-05
rs72650882	C	T	0.193643	0.0394383	0.0400346	1.31888e-06	GCST90199638	reported	GCST90199638	TRUE	1e-05
rs72852030	T	C	0.269297	0.0168581	0.0591747	5.34198e-06	GCST90199638	reported	GCST90199638	TRUE	1e-05
rs7319463	A	G	-0.217628	0.0285504	0.0465571	2.94778e-06	GCST90199638	reported	GCST90199638	TRUE	1e-05
rs73499488	G	C	0.248377	0.0231351	0.0518527	1.66738e-06	GCST90199638	reported	GCST90199638	TRUE	1e-05
rs74622263	G	A	-0.148881	0.0567904	0.0334532	8.57032e-06	GCST90199638	reported	GCST90199638	TRUE	1e-05
rs75198564	G	A	0.0914908	0.180152	0.0201541	5.63715e-06	GCST90199638	reported	GCST90199638	TRUE	1e-05
rs79393239	T	C	-0.213038	0.0279306	0.0470789	6.03565e-06	GCST90199638	reported	GCST90199638	TRUE	1e-05
rs7968044	C	A	-0.0992173	0.140581	0.022321	8.78797e-06	GCST90199638	reported	GCST90199638	TRUE	1e-05
rs10277377	T	C	0.116516	0.0950995	0.0256952	5.77319e-06	GCST90199639	reported	GCST90199639	TRUE	1e-05
rs10774021	T	C	0.194878	0.651353	0.0158871	1.37213e-34	GCST90199639	reported	GCST90199639	TRUE	1e-05
rs11076256	T	C	0.714384	0.0774033	0.0271182	6.11518e-153	GCST90199639	reported	GCST90199639	TRUE	1e-05
rs116661925	C	A	-0.422345	0.0111596	0.0719295	4.31493e-09	GCST90199639	reported	GCST90199639	TRUE	1e-05
rs11672362	T	C	0.184489	0.0352009	0.0415283	8.89242e-06	GCST90199639	reported	GCST90199639	TRUE	1e-05
rs116793365	G	A	-0.300561	0.0127972	0.0670653	7.40785e-06	GCST90199639	reported	GCST90199639	TRUE	1e-05
rs12601778	T	C	-0.107145	0.434368	0.0153104	2.59273e-12	GCST90199639	reported	GCST90199639	TRUE	1e-05
rs143277630	T	C	-0.312217	0.0475578	0.0355437	1.57688e-18	GCST90199639	reported	GCST90199639	TRUE	1e-05
rs1441770	A	G	-0.0757838	0.399513	0.0157461	1.48783e-06	GCST90199639	reported	GCST90199639	TRUE	1e-05
rs148327605	T	C	0.137958	0.0658858	0.0306471	6.74724e-06	GCST90199639	reported	GCST90199639	TRUE	1e-05
rs150565193	T	C	-0.248798	0.0195122	0.0546598	5.32028e-06	GCST90199639	reported	GCST90199639	TRUE	1e-05
rs183176218	A	T	-0.173245	0.0392564	0.0390076	8.94059e-06	GCST90199639	reported	GCST90199639	TRUE	1e-05
rs2229742	C	G	0.116801	0.0999389	0.0254704	4.52323e-06	GCST90199639	reported	GCST90199639	TRUE	1e-05
rs2315488	A	G	-0.0871675	0.220711	0.0184136	2.20296e-06	GCST90199639	reported	GCST90199639	TRUE	1e-05
rs2805103	A	T	0.0969957	0.70863	0.0168381	8.38658e-09	GCST90199639	reported	GCST90199639	TRUE	1e-05
rs4150575	T	C	0.107027	0.688358	0.0165673	1.04616e-10	GCST90199639	reported	GCST90199639	TRUE	1e-05
rs490379	C	A	-0.133215	0.136264	0.0219505	1.28793e-09	GCST90199639	reported	GCST90199639	TRUE	1e-05
rs61774831	A	C	0.317674	0.0119251	0.0703736	6.35844e-06	GCST90199639	reported	GCST90199639	TRUE	1e-05
rs61798917	A	G	0.0769112	0.382142	0.0155656	7.76861e-07	GCST90199639	reported	GCST90199639	TRUE	1e-05
rs72933650	T	C	0.132911	0.0722807	0.0300497	9.73273e-06	GCST90199639	reported	GCST90199639	TRUE	1e-05
rs72943057	C	T	-0.219653	0.0234716	0.0494957	9.08721e-06	GCST90199639	reported	GCST90199639	TRUE	1e-05
rs7530513	A	G	0.397623	0.50267	0.0144873	7.70378e-166	GCST90199639	reported	GCST90199639	TRUE	1e-05
rs7563086	T	C	0.14342	0.0697089	0.0297498	1.42921e-06	GCST90199639	reported	GCST90199639	TRUE	1e-05
rs9878908	T	C	-0.086292	0.795375	0.0187632	4.24526e-06	GCST90199639	reported	GCST90199639	TRUE	1e-05
rs11260738	A	G	-0.0674824	0.508619	0.014947	6.33838e-06	GCST90199640	reported	GCST90199640	TRUE	1e-05
rs114708452	T	C	0.193902	0.0385138	0.039056	6.8796e-07	GCST90199640	reported	GCST90199640	TRUE	1e-05
rs11580678	T	G	-0.0749203	0.329111	0.0161818	3.65841e-06	GCST90199640	reported	GCST90199640	TRUE	1e-05
rs11787780	T	C	0.0743765	0.285195	0.0165161	6.69172e-06	GCST90199640	reported	GCST90199640	TRUE	1e-05
rs12145688	G	T	0.0783759	0.404815	0.01516	2.34219e-07	GCST90199640	reported	GCST90199640	TRUE	1e-05
rs13107325	T	C	0.131282	0.0736144	0.0286355	4.54884e-06	GCST90199640	reported	GCST90199640	TRUE	1e-05
rs13163650	G	A	0.0793781	0.726177	0.0168637	2.51326e-06	GCST90199640	reported	GCST90199640	TRUE	1e-05
rs140852306	T	C	-0.128618	0.0768229	0.0280679	4.59712e-06	GCST90199640	reported	GCST90199640	TRUE	1e-05
rs150629268	T	G	0.220045	0.0254143	0.0478751	4.30212e-06	GCST90199640	reported	GCST90199640	TRUE	1e-05
rs3737704	C	A	-0.450808	0.55384	0.0141416	1e-200	GCST90199640	reported	GCST90199640	TRUE	1e-05
rs57389554	A	G	-0.14118	0.0592876	0.0313033	6.48089e-06	GCST90199640	reported	GCST90199640	TRUE	1e-05
rs61287921	A	G	-0.307334	0.0120779	0.06837	6.95176e-06	GCST90199640	reported	GCST90199640	TRUE	1e-05
rs61991622	A	G	0.139752	0.0647691	0.0309457	6.30045e-06	GCST90199640	reported	GCST90199640	TRUE	1e-05
rs706151	G	A	0.0669338	0.467889	0.0149986	8.09437e-06	GCST90199640	reported	GCST90199640	TRUE	1e-05
rs72632963	C	T	-0.272225	0.0149686	0.0611352	8.47468e-06	GCST90199640	reported	GCST90199640	TRUE	1e-05
rs7380998	G	A	-0.179866	0.961782	0.0385778	3.12531e-06	GCST90199640	reported	GCST90199640	TRUE	1e-05
rs7969761	T	C	0.0903542	0.545855	0.0151665	2.56147e-09	GCST90199640	reported	GCST90199640	TRUE	1e-05
rs10898981	C	A	0.0773381	0.678023	0.0164678	2.64893e-06	GCST90199641	reported	GCST90199641	TRUE	1e-05
rs117910752	G	A	0.185814	0.0415035	0.0381401	1.10542e-06	GCST90199641	reported	GCST90199641	TRUE	1e-05
rs12050756	G	A	0.199795	0.0314485	0.0437976	5.07208e-06	GCST90199641	reported	GCST90199641	TRUE	1e-05
rs12092559	T	G	-0.106219	0.118985	0.0234488	5.9031e-06	GCST90199641	reported	GCST90199641	TRUE	1e-05
rs141615044	A	C	0.336958	0.010653	0.0744002	5.92643e-06	GCST90199641	reported	GCST90199641	TRUE	1e-05
rs150551895	T	C	0.264587	0.0176136	0.0586271	6.39044e-06	GCST90199641	reported	GCST90199641	TRUE	1e-05
rs1561398	T	C	-0.0832245	0.252229	0.0178383	3.07873e-06	GCST90199641	reported	GCST90199641	TRUE	1e-05
rs189957470	T	C	-0.288782	0.0160574	0.0611897	2.36482e-06	GCST90199641	reported	GCST90199641	TRUE	1e-05
rs62391856	T	C	0.0882028	0.215529	0.0192251	4.47738e-06	GCST90199641	reported	GCST90199641	TRUE	1e-05
rs6539427	C	T	-0.0846334	0.220234	0.0184289	4.38124e-06	GCST90199641	reported	GCST90199641	TRUE	1e-05
rs73231674	G	T	-0.140286	0.0645404	0.031236	7.08371e-06	GCST90199641	reported	GCST90199641	TRUE	1e-05
rs7510321	C	T	0.0811601	0.771942	0.0183015	9.22398e-06	GCST90199641	reported	GCST90199641	TRUE	1e-05
rs117035597	A	C	-0.164258	0.0453645	0.0368759	8.41487e-06	GCST90199642	reported	GCST90199642	TRUE	1e-05
rs117587050	C	T	0.301156	0.015144	0.0631777	1.87162e-06	GCST90199642	reported	GCST90199642	TRUE	1e-05
rs117956459	A	G	-0.253069	0.0189063	0.0564579	7.37967e-06	GCST90199642	reported	GCST90199642	TRUE	1e-05
rs12144476	C	T	0.222626	0.0264037	0.0482583	3.96485e-06	GCST90199642	reported	GCST90199642	TRUE	1e-05
rs12625462	A	G	0.100419	0.141742	0.0222218	6.21488e-06	GCST90199642	reported	GCST90199642	TRUE	1e-05
rs12967772	T	C	0.114477	0.885377	0.0245399	3.08744e-06	GCST90199642	reported	GCST90199642	TRUE	1e-05
rs13046014	C	G	0.143955	0.0710291	0.0298658	1.43512e-06	GCST90199642	reported	GCST90199642	TRUE	1e-05
rs13100424	G	C	0.294562	0.0200999	0.0550166	8.60081e-08	GCST90199642	reported	GCST90199642	TRUE	1e-05
rs1420467	A	G	0.0920482	0.792493	0.0191097	1.45859e-06	GCST90199642	reported	GCST90199642	TRUE	1e-05
rs142220999	T	C	0.334271	0.0109313	0.0744908	7.20911e-06	GCST90199642	reported	GCST90199642	TRUE	1e-05
rs148128673	G	T	-0.186649	0.0347514	0.0420654	9.11729e-06	GCST90199642	reported	GCST90199642	TRUE	1e-05
rs186730428	G	A	-0.0721017	0.377822	0.0158572	5.44296e-06	GCST90199642	reported	GCST90199642	TRUE	1e-05
rs2186050	C	G	-0.0781457	0.355675	0.0165737	2.41664e-06	GCST90199642	reported	GCST90199642	TRUE	1e-05
rs2744764	T	C	0.117358	0.0960564	0.0259235	5.98024e-06	GCST90199642	reported	GCST90199642	TRUE	1e-05
rs3845611	G	T	-0.104901	0.13437	0.0226947	3.79543e-06	GCST90199642	reported	GCST90199642	TRUE	1e-05
rs4286979	C	T	-0.0741323	0.444727	0.0158294	2.82415e-06	GCST90199642	reported	GCST90199642	TRUE	1e-05
rs60688348	C	A	0.0788168	0.263264	0.0175391	6.99747e-06	GCST90199642	reported	GCST90199642	TRUE	1e-05
rs7190382	T	A	-0.0809751	0.643304	0.0163858	7.74104e-07	GCST90199642	reported	GCST90199642	TRUE	1e-05
rs7252227	T	G	-0.0705068	0.581229	0.0155659	5.90998e-06	GCST90199642	reported	GCST90199642	TRUE	1e-05
rs72688441	A	G	-0.603321	0.0538338	0.0335227	2.04224e-72	GCST90199642	reported	GCST90199642	TRUE	1e-05
rs72722075	T	C	-0.141262	0.123722	0.0235479	1.98631e-09	GCST90199642	reported	GCST90199642	TRUE	1e-05
rs73217598	A	G	0.307856	0.0144704	0.0648737	2.08033e-06	GCST90199642	reported	GCST90199642	TRUE	1e-05
rs73248229	G	T	-0.190145	0.0358819	0.0417423	5.23327e-06	GCST90199642	reported	GCST90199642	TRUE	1e-05
rs73317157	A	G	-0.122647	0.0875741	0.0273357	7.23375e-06	GCST90199642	reported	GCST90199642	TRUE	1e-05
rs74995512	A	G	-0.331117	0.0113902	0.0720991	4.37895e-06	GCST90199642	reported	GCST90199642	TRUE	1e-05
rs77987208	C	T	-0.117677	0.132946	0.0227397	2.27943e-07	GCST90199642	reported	GCST90199642	TRUE	1e-05
rs7903429	T	C	0.0970626	0.170385	0.0205295	2.268e-06	GCST90199642	reported	GCST90199642	TRUE	1e-05
rs80012250	G	A	-0.164302	0.0478994	0.0363521	6.19202e-06	GCST90199642	reported	GCST90199642	TRUE	1e-05
rs115480587	G	A	-0.243568	0.024909	0.0535613	5.42975e-06	GCST90199643	reported	GCST90199643	TRUE	1e-05
rs13101279	A	G	0.0770005	0.608785	0.0172893	8.44267e-06	GCST90199643	reported	GCST90199643	TRUE	1e-05
rs2155345	T	G	-0.0810837	0.318609	0.0182146	8.52414e-06	GCST90199643	reported	GCST90199643	TRUE	1e-05
rs2290258	C	A	0.124683	0.106372	0.0274227	5.44905e-06	GCST90199643	reported	GCST90199643	TRUE	1e-05
rs2351511	T	C	0.322661	0.985905	0.0724084	8.3451e-06	GCST90199643	reported	GCST90199643	TRUE	1e-05
rs3132031	C	G	0.136212	0.083724	0.0306465	8.80501e-06	GCST90199643	reported	GCST90199643	TRUE	1e-05
rs55917677	T	C	0.0908851	0.234824	0.0199131	5.01701e-06	GCST90199643	reported	GCST90199643	TRUE	1e-05
rs60930884	G	T	-0.127602	0.0979532	0.028606	8.16974e-06	GCST90199643	reported	GCST90199643	TRUE	1e-05
rs62448268	A	G	0.0953227	0.206154	0.0205955	3.68649e-06	GCST90199643	reported	GCST90199643	TRUE	1e-05
rs73153108	T	C	0.230561	0.027794	0.0515713	7.7958e-06	GCST90199643	reported	GCST90199643	TRUE	1e-05
rs7403557	G	A	0.101229	0.731422	0.019175	1.29754e-07	GCST90199643	reported	GCST90199643	TRUE	1e-05
rs74927400	T	C	0.330046	0.0157956	0.0678883	1.16438e-06	GCST90199643	reported	GCST90199643	TRUE	1e-05
rs75878687	C	G	0.274662	0.0193798	0.0617298	8.61017e-06	GCST90199643	reported	GCST90199643	TRUE	1e-05
rs7687207	G	A	0.0783161	0.548944	0.0172861	5.88215e-06	GCST90199643	reported	GCST90199643	TRUE	1e-05
rs76962381	T	C	-0.10889	0.207403	0.0207547	1.55001e-07	GCST90199643	reported	GCST90199643	TRUE	1e-05
rs80078071	A	G	0.0973519	0.191709	0.0216891	7.17216e-06	GCST90199643	reported	GCST90199643	TRUE	1e-05
rs9514591	C	T	-0.0820086	0.299417	0.0184498	8.79046e-06	GCST90199643	reported	GCST90199643	TRUE	1e-05
rs113666924	A	G	-0.199128	0.0343297	0.043086	3.80707e-06	GCST90199644	reported	GCST90199644	TRUE	1e-05
rs115810418	T	A	0.173537	0.0458835	0.0370651	2.84155e-06	GCST90199644	reported	GCST90199644	TRUE	1e-05
rs11653172	G	A	-0.0719812	0.507309	0.0161773	8.6063e-06	GCST90199644	reported	GCST90199644	TRUE	1e-05
rs11657948	A	G	0.119169	0.0951605	0.026931	9.6448e-06	GCST90199644	reported	GCST90199644	TRUE	1e-05
rs117966480	C	A	-0.322677	0.0145231	0.0654721	8.28759e-07	GCST90199644	reported	GCST90199644	TRUE	1e-05
rs12431055	T	C	0.128412	0.0798941	0.0287893	8.17999e-06	GCST90199644	reported	GCST90199644	TRUE	1e-05
rs12549440	T	C	0.0794261	0.34769	0.0165038	1.48987e-06	GCST90199644	reported	GCST90199644	TRUE	1e-05
rs13065149	T	G	-0.0774221	0.416893	0.0160933	1.50311e-06	GCST90199644	reported	GCST90199644	TRUE	1e-05
rs139776	T	C	-0.0834689	0.332129	0.0169698	8.7129e-07	GCST90199644	reported	GCST90199644	TRUE	1e-05
rs144661998	A	G	0.0958879	0.159529	0.0213092	6.80036e-06	GCST90199644	reported	GCST90199644	TRUE	1e-05
rs147824813	G	T	0.298848	0.0136067	0.0673004	8.9747e-06	GCST90199644	reported	GCST90199644	TRUE	1e-05
rs150576152	G	A	0.207064	0.0301517	0.0456525	5.7426e-06	GCST90199644	reported	GCST90199644	TRUE	1e-05
rs2529273	T	C	0.101541	0.726808	0.0178971	1.39856e-08	GCST90199644	reported	GCST90199644	TRUE	1e-05
rs2628473	C	G	0.0753681	0.306775	0.0169935	9.20294e-06	GCST90199644	reported	GCST90199644	TRUE	1e-05
rs35155698	C	T	0.0750576	0.300798	0.0169732	9.77406e-06	GCST90199644	reported	GCST90199644	TRUE	1e-05
rs56113850	C	T	-0.105914	0.576193	0.0155754	1.04562e-11	GCST90199644	reported	GCST90199644	TRUE	1e-05
rs62205691	A	G	-0.282897	0.0153181	0.0634126	8.15002e-06	GCST90199644	reported	GCST90199644	TRUE	1e-05
rs62462718	A	G	-0.0777005	0.317824	0.0173769	7.76761e-06	GCST90199644	reported	GCST90199644	TRUE	1e-05
rs6497692	T	C	0.0748062	0.431385	0.0156289	1.69789e-06	GCST90199644	reported	GCST90199644	TRUE	1e-05
rs6569661	G	A	-0.0859588	0.726404	0.0178126	1.39498e-06	GCST90199644	reported	GCST90199644	TRUE	1e-05
rs6669746	A	G	0.0701676	0.483722	0.0154489	5.57445e-06	GCST90199644	reported	GCST90199644	TRUE	1e-05
rs6878843	T	G	0.11814	0.0981603	0.0259449	5.27622e-06	GCST90199644	reported	GCST90199644	TRUE	1e-05
rs72870405	A	T	-0.15323	0.0614672	0.0326215	2.63736e-06	GCST90199644	reported	GCST90199644	TRUE	1e-05
rs7485735	C	T	-0.0794824	0.686925	0.0175283	5.77336e-06	GCST90199644	reported	GCST90199644	TRUE	1e-05
rs79880362	T	C	0.146943	0.0745231	0.0295016	6.33111e-07	GCST90199644	reported	GCST90199644	TRUE	1e-05
rs114371828	T	C	-0.267108	0.0166605	0.0601557	8.98427e-06	GCST90199645	reported	GCST90199645	TRUE	1e-05
rs115520044	A	G	0.330168	0.0166095	0.0606751	5.28093e-08	GCST90199645	reported	GCST90199645	TRUE	1e-05
rs140759816	A	T	-0.186302	0.0375843	0.0405924	4.44137e-06	GCST90199645	reported	GCST90199645	TRUE	1e-05
rs145444661	T	C	-0.329336	0.0131884	0.0679412	1.25107e-06	GCST90199645	reported	GCST90199645	TRUE	1e-05
rs1594297	A	G	0.224925	0.974516	0.0505211	8.50366e-06	GCST90199645	reported	GCST90199645	TRUE	1e-05
rs183574340	A	G	-0.415375	0.00850881	0.0834702	6.48022e-07	GCST90199645	reported	GCST90199645	TRUE	1e-05
rs186185553	T	C	-0.255397	0.0190144	0.0568661	7.08223e-06	GCST90199645	reported	GCST90199645	TRUE	1e-05
rs2108740	A	C	-0.169235	0.0446539	0.0373631	5.91354e-06	GCST90199645	reported	GCST90199645	TRUE	1e-05
rs34099891	T	G	-0.0824109	0.26108	0.0174244	2.24925e-06	GCST90199645	reported	GCST90199645	TRUE	1e-05
rs4148714	C	A	-0.125867	0.0913027	0.027082	3.35762e-06	GCST90199645	reported	GCST90199645	TRUE	1e-05
rs553719	C	T	0.147306	0.937921	0.0328968	7.54079e-06	GCST90199645	reported	GCST90199645	TRUE	1e-05
rs5997787	C	T	0.0735554	0.55684	0.0159581	4.04072e-06	GCST90199645	reported	GCST90199645	TRUE	1e-05
rs62027288	C	T	0.0759955	0.460441	0.0156247	1.15144e-06	GCST90199645	reported	GCST90199645	TRUE	1e-05
rs73202647	C	T	-0.109072	0.121515	0.0238233	4.68646e-06	GCST90199645	reported	GCST90199645	TRUE	1e-05
rs73328382	A	C	-0.490215	0.00586941	0.101636	1.41227e-06	GCST90199645	reported	GCST90199645	TRUE	1e-05
rs76051019	A	G	-0.23203	0.0258336	0.0487058	1.89885e-06	GCST90199645	reported	GCST90199645	TRUE	1e-05
rs77082173	T	C	0.201076	0.030454	0.0453441	9.23095e-06	GCST90199645	reported	GCST90199645	TRUE	1e-05
rs10097464	C	T	-0.0715199	0.441401	0.015626	4.71698e-06	GCST90199646	reported	GCST90199646	TRUE	1e-05
rs1010664	C	T	0.200004	0.0324447	0.0431905	3.64356e-06	GCST90199646	reported	GCST90199646	TRUE	1e-05
rs10153505	G	T	-0.109387	0.854558	0.02296	1.89575e-06	GCST90199646	reported	GCST90199646	TRUE	1e-05
rs12471344	A	G	-0.204526	0.0351109	0.0425454	1.53017e-06	GCST90199646	reported	GCST90199646	TRUE	1e-05
rs147503040	A	G	0.240882	0.0254653	0.0486921	7.53505e-07	GCST90199646	reported	GCST90199646	TRUE	1e-05
rs187258635	T	C	-0.236251	0.0215081	0.0532573	9.16358e-06	GCST90199646	reported	GCST90199646	TRUE	1e-05
rs2833465	T	C	-0.110209	0.12614	0.023061	1.76156e-06	GCST90199646	reported	GCST90199646	TRUE	1e-05
rs367715	G	A	0.0721685	0.348675	0.0160673	7.0676e-06	GCST90199646	reported	GCST90199646	TRUE	1e-05
rs375709482	T	C	-0.273576	0.0191874	0.0557177	9.10581e-07	GCST90199646	reported	GCST90199646	TRUE	1e-05
rs3861695	T	C	-0.0760413	0.683305	0.0169127	6.92059e-06	GCST90199646	reported	GCST90199646	TRUE	1e-05
rs522708	G	A	-0.0822705	0.283475	0.0169917	1.28672e-06	GCST90199646	reported	GCST90199646	TRUE	1e-05
rs6010005	C	G	0.229928	0.0237352	0.05	4.25419e-06	GCST90199646	reported	GCST90199646	TRUE	1e-05
rs62362979	G	A	0.273101	0.0161857	0.0610391	7.66985e-06	GCST90199646	reported	GCST90199646	TRUE	1e-05
rs62621664	T	G	0.265359	0.0182409	0.0575444	4.00005e-06	GCST90199646	reported	GCST90199646	TRUE	1e-05
rs72645867	A	G	0.162441	0.0602902	0.0331451	9.53955e-07	GCST90199646	reported	GCST90199646	TRUE	1e-05
rs72824920	C	T	0.192917	0.0442895	0.0371937	2.13916e-07	GCST90199646	reported	GCST90199646	TRUE	1e-05
rs73217253	A	G	-0.160981	0.0584083	0.0328036	9.2284e-07	GCST90199646	reported	GCST90199646	TRUE	1e-05
rs75476920	C	T	-0.0942693	0.15625	0.0212045	8.75949e-06	GCST90199646	reported	GCST90199646	TRUE	1e-05
rs76930336	A	C	-0.202699	0.0324797	0.0432874	2.83225e-06	GCST90199646	reported	GCST90199646	TRUE	1e-05
rs77091748	T	C	0.25787	0.0181761	0.0580381	8.86671e-06	GCST90199646	reported	GCST90199646	TRUE	1e-05
rs77380220	A	G	0.222387	0.0258828	0.0486142	4.77297e-06	GCST90199646	reported	GCST90199646	TRUE	1e-05
rs79188489	T	G	0.343904	0.0106531	0.0751315	4.70886e-06	GCST90199646	reported	GCST90199646	TRUE	1e-05
rs9572022	G	A	-0.0758655	0.568464	0.0155994	1.154e-06	GCST90199646	reported	GCST90199646	TRUE	1e-05
rs9959080	A	G	-0.0926697	0.807333	0.0194371	1.86358e-06	GCST90199646	reported	GCST90199646	TRUE	1e-05
rs10902695	T	C	-0.0834655	0.274212	0.018084	3.9229e-06	GCST90199647	reported	GCST90199647	TRUE	1e-05
rs114110478	C	G	0.142487	0.0759902	0.0303158	2.60048e-06	GCST90199647	reported	GCST90199647	TRUE	1e-05
rs115520044	A	G	0.322722	0.016898	0.0619626	1.90536e-07	GCST90199647	reported	GCST90199647	TRUE	1e-05
rs116572946	T	C	-0.278367	0.0176742	0.060805	4.694e-06	GCST90199647	reported	GCST90199647	TRUE	1e-05
rs116926604	C	T	-0.276332	0.0187757	0.0591917	3.03525e-06	GCST90199647	reported	GCST90199647	TRUE	1e-05
rs12259905	T	C	0.155223	0.0731332	0.0305894	3.88709e-07	GCST90199647	reported	GCST90199647	TRUE	1e-05
rs1388182	T	C	-0.155876	0.0561395	0.0349153	8.02918e-06	GCST90199647	reported	GCST90199647	TRUE	1e-05
rs149370966	A	G	-0.270438	0.0180128	0.0600696	6.72911e-06	GCST90199647	reported	GCST90199647	TRUE	1e-05
rs17428030	G	A	0.136372	0.0811424	0.0301283	5.99992e-06	GCST90199647	reported	GCST90199647	TRUE	1e-05
rs2245730	C	A	-0.0787472	0.435058	0.0162537	1.26685e-06	GCST90199647	reported	GCST90199647	TRUE	1e-05
rs258831	G	C	-0.0982197	0.172656	0.0220943	8.76968e-06	GCST90199647	reported	GCST90199647	TRUE	1e-05
rs34804482	C	T	-0.242551	0.0234865	0.0527985	4.35018e-06	GCST90199647	reported	GCST90199647	TRUE	1e-05
rs4615950	T	C	-0.0738501	0.399028	0.0164924	7.54096e-06	GCST90199647	reported	GCST90199647	TRUE	1e-05
rs643104	C	T	-0.0815481	0.336783	0.017458	2.99589e-06	GCST90199647	reported	GCST90199647	TRUE	1e-05
rs67360043	A	T	0.0886627	0.210393	0.0196537	6.44475e-06	GCST90199647	reported	GCST90199647	TRUE	1e-05
rs72793907	G	A	-0.274555	0.0174664	0.0606691	6.02668e-06	GCST90199647	reported	GCST90199647	TRUE	1e-05
rs7323950	G	A	-0.0792948	0.669651	0.0174912	5.80379e-06	GCST90199647	reported	GCST90199647	TRUE	1e-05
rs74069834	G	A	-0.270594	0.0173385	0.0611119	9.51795e-06	GCST90199647	reported	GCST90199647	TRUE	1e-05
rs74526939	G	A	-0.20014	0.0338003	0.0441667	5.85782e-06	GCST90199647	reported	GCST90199647	TRUE	1e-05
rs75095637	C	A	0.140865	0.0721271	0.0309814	5.44768e-06	GCST90199647	reported	GCST90199647	TRUE	1e-05
rs75723819	A	C	-0.211336	0.0308404	0.0468234	6.37754e-06	GCST90199647	reported	GCST90199647	TRUE	1e-05
rs75870478	T	C	-0.281468	0.0183091	0.0600974	2.81969e-06	GCST90199647	reported	GCST90199647	TRUE	1e-05
rs79361921	A	G	-0.232926	0.0295007	0.0470132	7.25218e-07	GCST90199647	reported	GCST90199647	TRUE	1e-05
rs10152997	C	T	-0.0762043	0.552011	0.0152829	6.15686e-07	GCST90199648	reported	GCST90199648	TRUE	1e-05
rs111517692	A	G	0.186098	0.0399656	0.0389448	1.76596e-06	GCST90199648	reported	GCST90199648	TRUE	1e-05
rs111679534	T	C	-0.329781	0.0128505	0.0679551	1.21651e-06	GCST90199648	reported	GCST90199648	TRUE	1e-05
rs112766573	T	C	0.149694	0.055333	0.033745	9.16336e-06	GCST90199648	reported	GCST90199648	TRUE	1e-05
rs116855721	A	G	0.235097	0.0228932	0.0504828	3.20903e-06	GCST90199648	reported	GCST90199648	TRUE	1e-05
rs117355297	T	C	-0.405131	0.033817	0.0413622	1.18613e-22	GCST90199648	reported	GCST90199648	TRUE	1e-05
rs11976181	C	T	-0.132448	0.817748	0.0208369	2.06534e-10	GCST90199648	reported	GCST90199648	TRUE	1e-05
rs138306161	T	C	-0.308695	0.0122087	0.069429	8.74061e-06	GCST90199648	reported	GCST90199648	TRUE	1e-05
rs139280007	C	G	-0.241187	0.0208697	0.0534709	6.46361e-06	GCST90199648	reported	GCST90199648	TRUE	1e-05
rs16936434	A	G	-0.144243	0.0583838	0.0325739	9.50335e-06	GCST90199648	reported	GCST90199648	TRUE	1e-05
rs219151	C	G	-0.0930985	0.803761	0.0192478	1.31914e-06	GCST90199648	reported	GCST90199648	TRUE	1e-05
rs2638281	G	A	0.0758197	0.588573	0.015228	6.39246e-07	GCST90199648	reported	GCST90199648	TRUE	1e-05
rs2800798	A	G	0.079919	0.245431	0.0176597	6.02526e-06	GCST90199648	reported	GCST90199648	TRUE	1e-05
rs28429046	T	A	0.0877134	0.218221	0.0190478	4.12664e-06	GCST90199648	reported	GCST90199648	TRUE	1e-05
rs34278530	C	T	0.0966945	0.16675	0.020462	2.29468e-06	GCST90199648	reported	GCST90199648	TRUE	1e-05
rs4988235	A	G	0.125118	0.646606	0.015516	7.39543e-16	GCST90199648	reported	GCST90199648	TRUE	1e-05
rs526600	A	T	-0.303655	0.980668	0.0557783	5.21094e-08	GCST90199648	reported	GCST90199648	TRUE	1e-05
rs55646821	A	C	0.150169	0.936148	0.0310105	1.28209e-06	GCST90199648	reported	GCST90199648	TRUE	1e-05
rs6444144	T	C	0.0750138	0.601673	0.0155373	1.37932e-06	GCST90199648	reported	GCST90199648	TRUE	1e-05
rs72670617	G	T	-0.109981	0.120487	0.0239503	4.38952e-06	GCST90199648	reported	GCST90199648	TRUE	1e-05
rs7536190	A	T	0.113912	0.886879	0.0241326	2.35583e-06	GCST90199648	reported	GCST90199648	TRUE	1e-05
rs78394231	C	T	0.116636	0.0970646	0.0258071	6.19749e-06	GCST90199648	reported	GCST90199648	TRUE	1e-05
rs868427	C	T	-0.103914	0.130862	0.0229285	5.83995e-06	GCST90199648	reported	GCST90199648	TRUE	1e-05
rs10188669	A	G	-0.0671657	0.51141	0.0151226	8.93665e-06	GCST90199649	reported	GCST90199649	TRUE	1e-05
rs11121795	T	C	-0.178874	0.0377603	0.0395199	6.00641e-06	GCST90199649	reported	GCST90199649	TRUE	1e-05
rs112957492	C	T	-0.195795	0.338891	0.0157253	1.38202e-35	GCST90199649	reported	GCST90199649	TRUE	1e-05
rs115307528	G	A	-0.299834	0.0131579	0.0666202	6.77474e-06	GCST90199649	reported	GCST90199649	TRUE	1e-05
rs140033739	A	G	-0.166275	0.0496511	0.0351807	2.28641e-06	GCST90199649	reported	GCST90199649	TRUE	1e-05
rs141701630	T	C	0.317893	0.012135	0.0698624	5.3575e-06	GCST90199649	reported	GCST90199649	TRUE	1e-05
rs1532085	G	A	-0.0917612	0.623614	0.0157522	5.70113e-09	GCST90199649	reported	GCST90199649	TRUE	1e-05
rs157595	G	A	0.0939248	0.599898	0.0158609	3.18487e-09	GCST90199649	reported	GCST90199649	TRUE	1e-05
rs174560	C	T	-0.263536	0.306967	0.0162451	3.49778e-59	GCST90199649	reported	GCST90199649	TRUE	1e-05
rs2269938	G	C	-0.104296	0.166874	0.0203216	2.86272e-07	GCST90199649	reported	GCST90199649	TRUE	1e-05
rs2712421	T	G	0.0732419	0.655887	0.0160311	4.90664e-06	GCST90199649	reported	GCST90199649	TRUE	1e-05
rs34542491	T	C	0.0896599	0.175664	0.0199692	7.12545e-06	GCST90199649	reported	GCST90199649	TRUE	1e-05
rs3812316	G	C	-0.136926	0.121888	0.023095	3.05078e-09	GCST90199649	reported	GCST90199649	TRUE	1e-05
rs400810	G	A	0.128883	0.0862856	0.0270407	1.8767e-06	GCST90199649	reported	GCST90199649	TRUE	1e-05
rs60417901	T	C	-0.226606	0.0227329	0.051098	9.21865e-06	GCST90199649	reported	GCST90199649	TRUE	1e-05
rs66466742	T	C	-0.189746	0.0402441	0.0383851	7.68393e-07	GCST90199649	reported	GCST90199649	TRUE	1e-05
rs7241918	T	G	0.132894	0.826708	0.0200029	3.05834e-11	GCST90199649	reported	GCST90199649	TRUE	1e-05
rs72697217	C	G	0.139809	0.0714189	0.031174	7.29826e-06	GCST90199649	reported	GCST90199649	TRUE	1e-05
rs74988287	C	T	-0.366432	0.0099395	0.0770971	2.00554e-06	GCST90199649	reported	GCST90199649	TRUE	1e-05
rs77960347	G	A	0.479876	0.0143349	0.0634052	3.77862e-14	GCST90199649	reported	GCST90199649	TRUE	1e-05
rs79608464	A	G	0.25749	0.01871	0.0562381	4.68177e-06	GCST90199649	reported	GCST90199649	TRUE	1e-05
rs964184	C	G	-0.194744	0.868833	0.0224871	4.70771e-18	GCST90199649	reported	GCST90199649	TRUE	1e-05
rs113392484	C	T	0.318007	0.0109306	0.0686372	3.60129e-06	GCST90199650	reported	GCST90199650	TRUE	1e-05
rs11598287	A	G	0.0749453	0.30454	0.0160157	2.87603e-06	GCST90199650	reported	GCST90199650	TRUE	1e-05
rs11647808	A	C	0.212473	0.0790114	0.0262875	6.33765e-16	GCST90199650	reported	GCST90199650	TRUE	1e-05
rs117078442	A	G	-0.209946	0.024059	0.046984	7.87867e-06	GCST90199650	reported	GCST90199650	TRUE	1e-05
rs11950935	C	T	-0.0798371	0.194657	0.0178954	8.14575e-06	GCST90199650	reported	GCST90199650	TRUE	1e-05
rs1255731	C	T	-0.0753124	0.236978	0.0168771	8.10475e-06	GCST90199650	reported	GCST90199650	TRUE	1e-05
rs1354368	G	A	-0.072441	0.64522	0.0148179	1.01477e-06	GCST90199650	reported	GCST90199650	TRUE	1e-05
rs139117506	C	A	-0.175748	0.0370029	0.0379139	3.56131e-06	GCST90199650	reported	GCST90199650	TRUE	1e-05
rs142009207	C	G	-0.118055	0.0765238	0.0266692	9.57138e-06	GCST90199650	reported	GCST90199650	TRUE	1e-05
rs142582686	T	G	0.164806	0.0429166	0.0355849	3.63318e-06	GCST90199650	reported	GCST90199650	TRUE	1e-05
rs145909629	A	G	0.321487	0.0147347	0.0589415	4.91562e-08	GCST90199650	reported	GCST90199650	TRUE	1e-05
rs148403098	T	C	0.167538	0.0411829	0.0359224	3.10312e-06	GCST90199650	reported	GCST90199650	TRUE	1e-05
rs185272650	T	C	-0.300455	0.0112236	0.067736	9.1782e-06	GCST90199650	reported	GCST90199650	TRUE	1e-05
rs1867457	C	T	-0.102015	0.111679	0.0229082	8.45953e-06	GCST90199650	reported	GCST90199650	TRUE	1e-05
rs190002061	A	G	-0.265524	0.0150532	0.058646	5.9667e-06	GCST90199650	reported	GCST90199650	TRUE	1e-05
rs19009	C	T	-0.0637423	0.428307	0.0143515	8.9327e-06	GCST90199650	reported	GCST90199650	TRUE	1e-05
rs2472509	G	T	0.07003	0.326865	0.0152695	4.51219e-06	GCST90199650	reported	GCST90199650	TRUE	1e-05
rs2794660	T	C	0.0949183	0.140026	0.0213333	8.61484e-06	GCST90199650	reported	GCST90199650	TRUE	1e-05
rs2997922	T	C	0.185074	0.709362	0.0156931	4.22481e-32	GCST90199650	reported	GCST90199650	TRUE	1e-05
rs34380016	G	A	-0.0666468	0.437266	0.0146285	5.21484e-06	GCST90199650	reported	GCST90199650	TRUE	1e-05
rs35021400	A	C	-0.0820587	0.214409	0.0174559	2.58998e-06	GCST90199650	reported	GCST90199650	TRUE	1e-05
rs61674325	T	C	-0.0679091	0.329491	0.0151389	7.26587e-06	GCST90199650	reported	GCST90199650	TRUE	1e-05
rs62154332	T	C	0.118683	0.0765673	0.0265768	7.98229e-06	GCST90199650	reported	GCST90199650	TRUE	1e-05
rs73782967	A	G	-0.152997	0.0546588	0.0316953	1.38514e-06	GCST90199650	reported	GCST90199650	TRUE	1e-05
rs75333405	C	T	-0.170317	0.0356968	0.0384177	9.28037e-06	GCST90199650	reported	GCST90199650	TRUE	1e-05
rs7617388	G	A	-0.0945532	0.857589	0.0213736	9.69652e-06	GCST90199650	reported	GCST90199650	TRUE	1e-05
rs1018091	C	T	0.0675472	0.457063	0.0146699	4.13525e-06	GCST90199651	reported	GCST90199651	TRUE	1e-05
rs11715464	G	A	-0.068416	0.380725	0.0152901	7.65771e-06	GCST90199651	reported	GCST90199651	TRUE	1e-05
rs117676889	C	T	0.194787	0.0302902	0.0430833	6.15001e-06	GCST90199651	reported	GCST90199651	TRUE	1e-05
rs11930628	G	A	0.123625	0.0880354	0.0261218	2.21625e-06	GCST90199651	reported	GCST90199651	TRUE	1e-05
rs12129379	T	G	0.0929219	0.17895	0.0196733	2.32117e-06	GCST90199651	reported	GCST90199651	TRUE	1e-05
rs13268878	G	A	-0.0830568	0.207876	0.0187327	9.25958e-06	GCST90199651	reported	GCST90199651	TRUE	1e-05
rs139278946	A	T	-0.209975	0.026335	0.0460257	5.06353e-06	GCST90199651	reported	GCST90199651	TRUE	1e-05
rs144230997	T	A	-0.321529	0.0116734	0.0691608	3.33553e-06	GCST90199651	reported	GCST90199651	TRUE	1e-05
rs145325641	A	G	-0.229959	0.0247183	0.047234	1.12451e-06	GCST90199651	reported	GCST90199651	TRUE	1e-05
rs174603	A	G	-0.0936123	0.318542	0.015879	3.73866e-09	GCST90199651	reported	GCST90199651	TRUE	1e-05
rs181031465	T	C	0.282577	0.0138364	0.0630184	7.32432e-06	GCST90199651	reported	GCST90199651	TRUE	1e-05
rs187828726	G	T	-0.221919	0.023446	0.0487912	5.4067e-06	GCST90199651	reported	GCST90199651	TRUE	1e-05
rs1934826	A	G	-0.065497	0.454628	0.0148097	9.75301e-06	GCST90199651	reported	GCST90199651	TRUE	1e-05
rs34736275	A	G	0.0734802	0.327588	0.0160133	4.46044e-06	GCST90199651	reported	GCST90199651	TRUE	1e-05
rs3731644	C	T	0.110271	0.100677	0.0242799	5.58135e-06	GCST90199651	reported	GCST90199651	TRUE	1e-05
rs6564915	G	T	0.101809	0.856833	0.0218657	3.2225e-06	GCST90199651	reported	GCST90199651	TRUE	1e-05
rs73500833	T	C	-0.271564	0.0153501	0.0598372	5.66876e-06	GCST90199651	reported	GCST90199651	TRUE	1e-05
rs7427671	G	A	0.0719363	0.313177	0.0159234	6.25324e-06	GCST90199651	reported	GCST90199651	TRUE	1e-05
rs77207094	C	T	-0.248645	0.0186215	0.0546737	5.42114e-06	GCST90199651	reported	GCST90199651	TRUE	1e-05
rs8523	A	G	-0.0784228	0.429891	0.0147676	1.09343e-07	GCST90199651	reported	GCST90199651	TRUE	1e-05
rs117022836	T	C	-0.228706	0.0293313	0.0457893	5.89112e-07	GCST90199652	reported	GCST90199652	TRUE	1e-05
rs118096873	A	G	-0.330974	0.0110821	0.0743846	8.6072e-06	GCST90199652	reported	GCST90199652	TRUE	1e-05
rs12652405	A	T	-0.185696	0.0360831	0.041852	9.12308e-06	GCST90199652	reported	GCST90199652	TRUE	1e-05
rs12965592	C	G	-0.109671	0.113639	0.0247405	9.30014e-06	GCST90199652	reported	GCST90199652	TRUE	1e-05
rs13234046	A	G	-0.0842069	0.223223	0.0189265	8.62088e-06	GCST90199652	reported	GCST90199652	TRUE	1e-05
rs1354034	C	T	0.138779	0.609726	0.0159732	3.68039e-18	GCST90199652	reported	GCST90199652	TRUE	1e-05
rs138806707	C	T	-0.258703	0.0200426	0.0555882	3.25682e-06	GCST90199652	reported	GCST90199652	TRUE	1e-05
rs154803	A	T	0.228935	0.975691	0.0506099	6.08206e-06	GCST90199652	reported	GCST90199652	TRUE	1e-05
rs17831607	G	A	-0.106904	0.139338	0.0224635	1.94566e-06	GCST90199652	reported	GCST90199652	TRUE	1e-05
rs2055570	G	A	-0.135106	0.927349	0.0304665	9.22546e-06	GCST90199652	reported	GCST90199652	TRUE	1e-05
rs55731338	A	G	-0.21443	0.0289729	0.0462655	3.57332e-06	GCST90199652	reported	GCST90199652	TRUE	1e-05
rs55823223	A	G	-0.10594	0.150056	0.0217392	1.09794e-06	GCST90199652	reported	GCST90199652	TRUE	1e-05
rs56058673	T	C	-0.155282	0.0591344	0.0336363	3.90287e-06	GCST90199652	reported	GCST90199652	TRUE	1e-05
rs6871550	C	T	0.0882151	0.205068	0.0195516	6.4248e-06	GCST90199652	reported	GCST90199652	TRUE	1e-05
rs7161063	G	C	-0.188363	0.0367098	0.0410966	4.57413e-06	GCST90199652	reported	GCST90199652	TRUE	1e-05
rs72761668	G	A	-0.173508	0.0422211	0.0382524	5.73656e-06	GCST90199652	reported	GCST90199652	TRUE	1e-05
rs75129304	G	T	-0.0846584	0.223247	0.0188206	6.85413e-06	GCST90199652	reported	GCST90199652	TRUE	1e-05
rs78365257	C	G	-0.294515	0.0146308	0.065059	5.98576e-06	GCST90199652	reported	GCST90199652	TRUE	1e-05
rs78453362	A	G	0.154741	0.0541305	0.0347262	8.34918e-06	GCST90199652	reported	GCST90199652	TRUE	1e-05
rs80312835	G	A	0.296795	0.0139821	0.0661347	7.19855e-06	GCST90199652	reported	GCST90199652	TRUE	1e-05
rs9277341	C	T	-0.0774887	0.310012	0.0166568	3.28633e-06	GCST90199652	reported	GCST90199652	TRUE	1e-05
rs10868484	C	T	0.0967565	0.160135	0.0211482	4.75862e-06	GCST90199653	reported	GCST90199653	TRUE	1e-05
rs114128846	A	G	0.147692	0.064399	0.031243	2.27645e-06	GCST90199653	reported	GCST90199653	TRUE	1e-05
rs116926922	T	G	0.200887	0.0329258	0.0425847	2.3894e-06	GCST90199653	reported	GCST90199653	TRUE	1e-05
rs12331085	A	G	-0.0932487	0.264501	0.0176113	1.19123e-07	GCST90199653	reported	GCST90199653	TRUE	1e-05
rs17583806	A	G	0.13245	0.0741304	0.0289892	4.90168e-06	GCST90199653	reported	GCST90199653	TRUE	1e-05
rs28704912	A	C	0.130285	0.0874939	0.0272362	1.72261e-06	GCST90199653	reported	GCST90199653	TRUE	1e-05
rs2996477	C	T	0.131699	0.924975	0.0294263	7.62133e-06	GCST90199653	reported	GCST90199653	TRUE	1e-05
rs4485089	G	A	-0.080974	0.243905	0.0179663	6.57522e-06	GCST90199653	reported	GCST90199653	TRUE	1e-05
rs4698782	C	T	-0.0728829	0.439682	0.0154847	2.51668e-06	GCST90199653	reported	GCST90199653	TRUE	1e-05
rs4975528	A	G	0.0782659	0.27399	0.0173632	6.55743e-06	GCST90199653	reported	GCST90199653	TRUE	1e-05
rs79292294	G	T	0.217589	0.0254391	0.0488736	8.50461e-06	GCST90199653	reported	GCST90199653	TRUE	1e-05
rs79682447	A	G	-0.189114	0.0406628	0.0384282	8.59963e-07	GCST90199653	reported	GCST90199653	TRUE	1e-05
rs9349828	C	T	0.073257	0.312933	0.0164631	8.59628e-06	GCST90199653	reported	GCST90199653	TRUE	1e-05
rs10194878	C	T	0.0812524	0.283725	0.0177378	4.63326e-06	GCST90199654	reported	GCST90199654	TRUE	1e-05
rs10459799	G	C	-0.103929	0.147324	0.0224526	3.67743e-06	GCST90199654	reported	GCST90199654	TRUE	1e-05
rs10509810	G	A	-0.0767333	0.408098	0.0163837	2.82009e-06	GCST90199654	reported	GCST90199654	TRUE	1e-05
rs11032948	T	C	0.0933967	0.245032	0.0187015	5.91196e-07	GCST90199654	reported	GCST90199654	TRUE	1e-05
rs112492033	A	G	-0.270033	0.0190433	0.0581759	3.45602e-06	GCST90199654	reported	GCST90199654	TRUE	1e-05
rs115087674	T	A	-0.308828	0.0133803	0.0689018	7.38941e-06	GCST90199654	reported	GCST90199654	TRUE	1e-05
rs115520044	A	G	0.30686	0.0170535	0.0617075	6.59906e-07	GCST90199654	reported	GCST90199654	TRUE	1e-05
rs11599254	T	C	0.137987	0.0840498	0.0286132	1.41769e-06	GCST90199654	reported	GCST90199654	TRUE	1e-05
rs13243315	C	T	-0.0931508	0.205073	0.020119	3.6566e-06	GCST90199654	reported	GCST90199654	TRUE	1e-05
rs142506837	G	A	-0.323816	0.0124041	0.072491	7.9332e-06	GCST90199654	reported	GCST90199654	TRUE	1e-05
rs143167061	T	C	-0.255726	0.0194548	0.057744	9.48373e-06	GCST90199654	reported	GCST90199654	TRUE	1e-05
rs1503609	A	G	0.073513	0.352215	0.0166079	9.58302e-06	GCST90199654	reported	GCST90199654	TRUE	1e-05
rs150604675	T	C	-0.211642	0.0306812	0.0468436	6.24082e-06	GCST90199654	reported	GCST90199654	TRUE	1e-05
rs17653722	T	G	-0.0950999	0.170187	0.0212194	7.40329e-06	GCST90199654	reported	GCST90199654	TRUE	1e-05
rs2245730	C	A	-0.0769941	0.434712	0.0162704	2.22152e-06	GCST90199654	reported	GCST90199654	TRUE	1e-05
rs2274148	T	C	0.199304	0.0333248	0.0441846	6.46105e-06	GCST90199654	reported	GCST90199654	TRUE	1e-05
rs28491088	C	A	0.0994323	0.15482	0.0223294	8.46886e-06	GCST90199654	reported	GCST90199654	TRUE	1e-05
rs34563893	C	T	-0.343882	0.012781	0.0708587	1.21566e-06	GCST90199654	reported	GCST90199654	TRUE	1e-05
rs56113850	C	T	-0.111197	0.573947	0.0159364	3.00367e-12	GCST90199654	reported	GCST90199654	TRUE	1e-05
rs57526497	C	A	-0.154204	0.940958	0.0338631	5.27008e-06	GCST90199654	reported	GCST90199654	TRUE	1e-05
rs62017761	G	T	-0.0738812	0.4716	0.0158913	3.33291e-06	GCST90199654	reported	GCST90199654	TRUE	1e-05
rs643104	C	T	-0.081713	0.336248	0.0174577	2.86002e-06	GCST90199654	reported	GCST90199654	TRUE	1e-05
rs72799346	T	G	-0.243234	0.0217669	0.0539023	6.40691e-06	GCST90199654	reported	GCST90199654	TRUE	1e-05
rs7326993	G	A	-0.0721645	0.532382	0.0163342	9.96179e-06	GCST90199654	reported	GCST90199654	TRUE	1e-05
rs75467050	T	C	-0.181124	0.0391705	0.0407723	8.89931e-06	GCST90199654	reported	GCST90199654	TRUE	1e-05
rs77866717	C	T	-0.153486	0.0564862	0.0346997	9.72234e-06	GCST90199654	reported	GCST90199654	TRUE	1e-05
rs7787264	A	T	-0.112899	0.110708	0.0255469	9.90231e-06	GCST90199654	reported	GCST90199654	TRUE	1e-05
rs78574673	G	T	0.228458	0.0254724	0.0504438	5.92737e-06	GCST90199654	reported	GCST90199654	TRUE	1e-05
rs78607630	G	A	-0.253719	0.0241997	0.0518432	9.88221e-07	GCST90199654	reported	GCST90199654	TRUE	1e-05
rs79361921	A	G	-0.22819	0.029188	0.0472548	1.37267e-06	GCST90199654	reported	GCST90199654	TRUE	1e-05
rs9370260	C	T	0.0811845	0.682724	0.01711	2.08665e-06	GCST90199654	reported	GCST90199654	TRUE	1e-05
rs112482875	C	G	0.183548	0.0370528	0.0390382	2.57958e-06	GCST90199655	reported	GCST90199655	TRUE	1e-05
rs12894999	A	G	-0.0850341	0.813639	0.019043	7.99266e-06	GCST90199655	reported	GCST90199655	TRUE	1e-05
rs2291115	T	C	-0.0877537	0.188329	0.0192477	5.13532e-06	GCST90199655	reported	GCST90199655	TRUE	1e-05
rs56107485	C	A	-0.152913	0.0606982	0.0307105	6.38534e-07	GCST90199655	reported	GCST90199655	TRUE	1e-05
rs58729469	T	C	0.0976357	0.159237	0.0200177	1.07452e-06	GCST90199655	reported	GCST90199655	TRUE	1e-05
rs6055350	C	G	-0.186005	0.96283	0.0393211	2.24051e-06	GCST90199655	reported	GCST90199655	TRUE	1e-05
rs6754181	C	T	0.0935486	0.840504	0.0202835	3.98709e-06	GCST90199655	reported	GCST90199655	TRUE	1e-05
rs7012455	T	C	0.0767546	0.72081	0.0165318	3.43625e-06	GCST90199655	reported	GCST90199655	TRUE	1e-05
rs73597221	A	G	-0.17389	0.0466309	0.0348777	6.17385e-07	GCST90199655	reported	GCST90199655	TRUE	1e-05
rs75090459	A	G	0.26568	0.017058	0.0567147	2.80646e-06	GCST90199655	reported	GCST90199655	TRUE	1e-05
rs77753167	T	C	-0.147065	0.0607551	0.0310573	2.18759e-06	GCST90199655	reported	GCST90199655	TRUE	1e-05
rs893971	G	A	0.0924746	0.399187	0.0150638	8.31252e-10	GCST90199655	reported	GCST90199655	TRUE	1e-05
rs11078452	C	A	-0.266191	0.980903	0.0555632	1.66138e-06	GCST90199656	reported	GCST90199656	TRUE	1e-05
rs114842896	A	G	0.30447	0.013081	0.0669031	5.34158e-06	GCST90199656	reported	GCST90199656	TRUE	1e-05
rs117023050	C	T	0.16474	0.0449466	0.0370405	8.68438e-06	GCST90199656	reported	GCST90199656	TRUE	1e-05
rs13176353	C	G	-0.114955	0.891315	0.0245476	2.82755e-06	GCST90199656	reported	GCST90199656	TRUE	1e-05
rs146369127	A	G	0.269587	0.0185524	0.0567278	2.0112e-06	GCST90199656	reported	GCST90199656	TRUE	1e-05
rs1971157	C	G	0.0712004	0.381295	0.0160318	8.94547e-06	GCST90199656	reported	GCST90199656	TRUE	1e-05
rs198542	A	G	0.0702721	0.454857	0.0153512	4.70302e-06	GCST90199656	reported	GCST90199656	TRUE	1e-05
rs2016346	C	T	-0.0742048	0.307059	0.01661	7.9147e-06	GCST90199656	reported	GCST90199656	TRUE	1e-05
rs2496679	C	T	0.213632	0.974437	0.0481132	8.98791e-06	GCST90199656	reported	GCST90199656	TRUE	1e-05
rs4649261	G	A	0.0737226	0.388522	0.0158935	3.50859e-06	GCST90199656	reported	GCST90199656	TRUE	1e-05
rs4692540	T	G	-0.0952962	0.837001	0.0204074	3.01657e-06	GCST90199656	reported	GCST90199656	TRUE	1e-05
rs492467	G	A	-0.0701385	0.400124	0.0156135	7.05018e-06	GCST90199656	reported	GCST90199656	TRUE	1e-05
rs55839541	A	G	0.101358	0.139213	0.0221088	4.55069e-06	GCST90199656	reported	GCST90199656	TRUE	1e-05
rs56113850	C	T	-0.076687	0.576131	0.0152603	5.02725e-07	GCST90199656	reported	GCST90199656	TRUE	1e-05
rs651578	C	T	0.0800674	0.240034	0.01791	7.80184e-06	GCST90199656	reported	GCST90199656	TRUE	1e-05
rs6904845	C	T	0.0774978	0.743482	0.0174619	9.07576e-06	GCST90199656	reported	GCST90199656	TRUE	1e-05
rs72987107	T	C	-0.255879	0.0209548	0.0532644	1.55571e-06	GCST90199656	reported	GCST90199656	TRUE	1e-05
rs74334677	A	G	-0.217425	0.0306073	0.0447759	1.19873e-06	GCST90199656	reported	GCST90199656	TRUE	1e-05
rs7651697	C	T	0.0706641	0.496355	0.0155505	5.51533e-06	GCST90199656	reported	GCST90199656	TRUE	1e-05
rs1000821	T	C	0.0955501	0.460226	0.0152708	3.92298e-10	GCST90199657	reported	GCST90199657	TRUE	1e-05
rs10502344	G	A	0.190151	0.0362631	0.0413987	4.36607e-06	GCST90199657	reported	GCST90199657	TRUE	1e-05
rs10744901	C	T	-0.0733906	0.317054	0.0164198	7.83555e-06	GCST90199657	reported	GCST90199657	TRUE	1e-05
rs10960927	C	T	0.157515	0.0494112	0.0353441	8.32674e-06	GCST90199657	reported	GCST90199657	TRUE	1e-05
rs115939317	T	C	0.27762	0.0153631	0.0620996	7.80146e-06	GCST90199657	reported	GCST90199657	TRUE	1e-05
rs11986857	G	C	0.147791	0.0606116	0.0320867	4.10483e-06	GCST90199657	reported	GCST90199657	TRUE	1e-05
rs140079282	A	C	-0.261606	0.0184262	0.056463	3.60008e-06	GCST90199657	reported	GCST90199657	TRUE	1e-05
rs1456759	T	C	-0.0816351	0.737365	0.0173502	2.53695e-06	GCST90199657	reported	GCST90199657	TRUE	1e-05
rs1488103	A	G	-0.0723142	0.393833	0.015939	5.70756e-06	GCST90199657	reported	GCST90199657	TRUE	1e-05
rs41397245	A	G	-0.0776802	0.378124	0.0161082	1.41834e-06	GCST90199657	reported	GCST90199657	TRUE	1e-05
rs6493965	G	A	-0.0718094	0.644609	0.0160027	7.21237e-06	GCST90199657	reported	GCST90199657	TRUE	1e-05
rs71588370	G	A	0.184415	0.0394801	0.0392364	2.60043e-06	GCST90199657	reported	GCST90199657	TRUE	1e-05
rs7200047	A	G	0.0725737	0.49245	0.0157374	3.99671e-06	GCST90199657	reported	GCST90199657	TRUE	1e-05
rs9360664	A	G	-0.0936889	0.1805	0.0200697	3.03896e-06	GCST90199657	reported	GCST90199657	TRUE	1e-05
rs9461721	G	A	-0.256109	0.0262263	0.0478132	8.48745e-08	GCST90199657	reported	GCST90199657	TRUE	1e-05
rs10414919	A	G	-0.0797399	0.280961	0.0161833	8.33707e-07	GCST90199658	reported	GCST90199658	TRUE	1e-05
rs10832920	G	A	-0.0659084	0.539011	0.0142595	3.79896e-06	GCST90199658	reported	GCST90199658	TRUE	1e-05
rs113914810	T	C	0.195815	0.0292252	0.0434709	6.65286e-06	GCST90199658	reported	GCST90199658	TRUE	1e-05
rs11715398	T	C	0.116068	0.105338	0.0236777	9.48658e-07	GCST90199658	reported	GCST90199658	TRUE	1e-05
rs142728688	A	G	-0.23423	0.0227938	0.0483974	1.30022e-06	GCST90199658	reported	GCST90199658	TRUE	1e-05
rs142808012	T	A	0.267776	0.0149562	0.059366	6.46449e-06	GCST90199658	reported	GCST90199658	TRUE	1e-05
rs1808859	C	T	0.0726542	0.44434	0.0146613	7.21386e-07	GCST90199658	reported	GCST90199658	TRUE	1e-05
rs1955284	T	C	0.0830487	0.807407	0.0184612	6.84165e-06	GCST90199658	reported	GCST90199658	TRUE	1e-05
rs1975533	G	A	-0.119704	0.116319	0.0225894	1.16365e-07	GCST90199658	reported	GCST90199658	TRUE	1e-05
rs34973031	C	A	-0.123459	0.0853852	0.0259273	1.91937e-06	GCST90199658	reported	GCST90199658	TRUE	1e-05
rs35783478	A	G	0.0830143	0.231208	0.0171179	1.23742e-06	GCST90199658	reported	GCST90199658	TRUE	1e-05
rs4852728	A	C	-0.0864222	0.178937	0.0188155	4.36647e-06	GCST90199658	reported	GCST90199658	TRUE	1e-05
rs4934976	A	G	-0.0731137	0.657788	0.0155296	2.50131e-06	GCST90199658	reported	GCST90199658	TRUE	1e-05
rs620617	T	C	-0.070098	0.599716	0.0147602	2.0429e-06	GCST90199658	reported	GCST90199658	TRUE	1e-05
rs62485457	C	T	0.228417	0.0221196	0.0492927	3.58845e-06	GCST90199658	reported	GCST90199658	TRUE	1e-05
rs72859389	C	A	0.132036	0.0611044	0.029663	8.53929e-06	GCST90199658	reported	GCST90199658	TRUE	1e-05
rs734860	C	T	0.0779035	0.602667	0.0152545	3.27446e-07	GCST90199658	reported	GCST90199658	TRUE	1e-05
rs76445723	T	G	-0.227203	0.0211627	0.0503536	6.41715e-06	GCST90199658	reported	GCST90199658	TRUE	1e-05
rs7737487	A	G	0.0727989	0.595653	0.0146176	6.35102e-07	GCST90199658	reported	GCST90199658	TRUE	1e-05
rs78820411	G	A	0.170371	0.0386388	0.0373253	5.0068e-06	GCST90199658	reported	GCST90199658	TRUE	1e-05
rs79376596	G	A	0.195553	0.0291836	0.0432889	6.26065e-06	GCST90199658	reported	GCST90199658	TRUE	1e-05
rs10789117	C	A	-0.0805466	0.341811	0.0157387	3.09195e-07	GCST90199659	reported	GCST90199659	TRUE	1e-05
rs113735393	A	G	-0.207519	0.0352927	0.0411356	4.54134e-07	GCST90199659	reported	GCST90199659	TRUE	1e-05
rs117400415	G	C	0.0888842	0.186215	0.0195487	5.44662e-06	GCST90199659	reported	GCST90199659	TRUE	1e-05
rs13035306	T	C	-0.156036	0.05619	0.0325815	1.67535e-06	GCST90199659	reported	GCST90199659	TRUE	1e-05
rs139782415	T	C	0.126378	0.0899487	0.0264791	1.81728e-06	GCST90199659	reported	GCST90199659	TRUE	1e-05
rs141437456	T	C	-0.347399	0.00988166	0.0764493	5.51496e-06	GCST90199659	reported	GCST90199659	TRUE	1e-05
rs151115380	T	C	0.310888	0.0130281	0.0661973	2.64817e-06	GCST90199659	reported	GCST90199659	TRUE	1e-05
rs1555942	A	T	0.188681	0.965825	0.0418631	6.57211e-06	GCST90199659	reported	GCST90199659	TRUE	1e-05
rs1836921	A	G	-0.0775788	0.276299	0.0170992	5.70656e-06	GCST90199659	reported	GCST90199659	TRUE	1e-05
rs2435583	G	A	-0.0990229	0.164587	0.0204562	1.29364e-06	GCST90199659	reported	GCST90199659	TRUE	1e-05
rs4266604	C	T	0.0745017	0.294749	0.0166127	7.30464e-06	GCST90199659	reported	GCST90199659	TRUE	1e-05
rs6849130	C	T	-0.108294	0.118281	0.0237693	5.21256e-06	GCST90199659	reported	GCST90199659	TRUE	1e-05
rs73097603	A	G	-0.267028	0.0185185	0.0560808	1.92175e-06	GCST90199659	reported	GCST90199659	TRUE	1e-05
rs7610125	T	C	-0.0758416	0.436891	0.0155174	1.02115e-06	GCST90199659	reported	GCST90199659	TRUE	1e-05
rs78765237	A	G	0.24977	0.0204739	0.053264	2.74152e-06	GCST90199659	reported	GCST90199659	TRUE	1e-05
rs9436300	G	A	0.0754039	0.68347	0.0169789	8.95281e-06	GCST90199659	reported	GCST90199659	TRUE	1e-05
rs102275	C	T	-0.220549	0.34593	0.015913	1.11176e-43	GCST90199660	reported	GCST90199660	TRUE	1e-05
rs1061808	G	T	0.200092	0.631678	0.0156583	2.15628e-37	GCST90199660	reported	GCST90199660	TRUE	1e-05
rs10778301	A	G	-0.0693898	0.461879	0.0154191	6.78686e-06	GCST90199660	reported	GCST90199660	TRUE	1e-05
rs117470433	T	C	0.26326	0.0176685	0.0585744	6.97514e-06	GCST90199660	reported	GCST90199660	TRUE	1e-05
rs117752111	G	A	0.239516	0.0207753	0.0538015	8.51368e-06	GCST90199660	reported	GCST90199660	TRUE	1e-05
rs12438714	T	G	-0.138473	0.0645318	0.0307182	6.54901e-06	GCST90199660	reported	GCST90199660	TRUE	1e-05
rs12544703	G	A	-0.106164	0.182667	0.019997	1.1023e-07	GCST90199660	reported	GCST90199660	TRUE	1e-05
rs145128297	A	G	-0.298888	0.014713	0.0637577	2.76062e-06	GCST90199660	reported	GCST90199660	TRUE	1e-05
rs1601935	T	G	-0.0771848	0.650326	0.0168088	4.39154e-06	GCST90199660	reported	GCST90199660	TRUE	1e-05
rs17231506	T	C	0.0901668	0.325307	0.0162354	2.79678e-08	GCST90199660	reported	GCST90199660	TRUE	1e-05
rs17248720	T	C	-0.122497	0.113267	0.0238862	2.92288e-07	GCST90199660	reported	GCST90199660	TRUE	1e-05
rs185772485	G	A	-0.277576	0.0180312	0.0576862	1.4955e-06	GCST90199660	reported	GCST90199660	TRUE	1e-05
rs2032969	A	G	-0.111093	0.106101	0.0248798	8.00062e-06	GCST90199660	reported	GCST90199660	TRUE	1e-05
rs2075269	C	T	-0.0815166	0.24807	0.0180752	6.48731e-06	GCST90199660	reported	GCST90199660	TRUE	1e-05
rs2745311	A	C	0.0702244	0.535022	0.0154888	5.79093e-06	GCST90199660	reported	GCST90199660	TRUE	1e-05
rs3019671	T	C	-0.0743413	0.39617	0.0156753	2.11027e-06	GCST90199660	reported	GCST90199660	TRUE	1e-05
rs45617141	G	T	0.264148	0.0177024	0.0582611	5.79112e-06	GCST90199660	reported	GCST90199660	TRUE	1e-05
rs4920834	A	G	0.0902345	0.764055	0.0181074	6.25094e-07	GCST90199660	reported	GCST90199660	TRUE	1e-05
rs61979368	T	C	0.0825341	0.247334	0.0180997	5.11584e-06	GCST90199660	reported	GCST90199660	TRUE	1e-05
rs6753019	A	G	-0.0961117	0.837465	0.0210504	4.97633e-06	GCST90199660	reported	GCST90199660	TRUE	1e-05
rs72728195	C	T	-0.0764083	0.307461	0.0166291	4.33073e-06	GCST90199660	reported	GCST90199660	TRUE	1e-05
rs7320739	G	T	-0.0957937	0.166891	0.0206722	3.58761e-06	GCST90199660	reported	GCST90199660	TRUE	1e-05
rs7900015	A	G	0.160184	0.0481855	0.0357053	7.24796e-06	GCST90199660	reported	GCST90199660	TRUE	1e-05
rs9374755	C	T	-0.0754855	0.306209	0.0167415	6.51662e-06	GCST90199660	reported	GCST90199660	TRUE	1e-05
rs10504250	G	C	-0.0742667	0.32379	0.0165607	7.30761e-06	GCST90199661	reported	GCST90199661	TRUE	1e-05
rs115520044	A	G	0.286001	0.0166093	0.0604766	2.25496e-06	GCST90199661	reported	GCST90199661	TRUE	1e-05
rs116633901	G	T	0.224574	0.0244785	0.0501538	7.54464e-06	GCST90199661	reported	GCST90199661	TRUE	1e-05
rs116882896	G	A	-0.166328	0.0467255	0.0373322	8.37579e-06	GCST90199661	reported	GCST90199661	TRUE	1e-05
rs117247923	A	G	0.285202	0.0161251	0.0612361	3.20202e-06	GCST90199661	reported	GCST90199661	TRUE	1e-05
rs117261516	A	G	0.350122	0.014088	0.0658295	1.04557e-07	GCST90199661	reported	GCST90199661	TRUE	1e-05
rs12376985	G	A	0.1074	0.119885	0.023991	7.58163e-06	GCST90199661	reported	GCST90199661	TRUE	1e-05
rs13200335	A	C	-0.0760477	0.40824	0.0156955	1.26496e-06	GCST90199661	reported	GCST90199661	TRUE	1e-05
rs139060216	C	T	-0.195659	0.0331348	0.0433217	6.28953e-06	GCST90199661	reported	GCST90199661	TRUE	1e-05
rs2472297	T	C	0.0860376	0.250184	0.0177102	1.18529e-06	GCST90199661	reported	GCST90199661	TRUE	1e-05
rs3856630	C	T	0.247925	0.0194312	0.0558662	9.08718e-06	GCST90199661	reported	GCST90199661	TRUE	1e-05
rs6137886	G	T	0.165992	0.047164	0.0366881	6.0563e-06	GCST90199661	reported	GCST90199661	TRUE	1e-05
rs61457016	G	T	-0.269244	0.0211932	0.0526641	3.17963e-07	GCST90199661	reported	GCST90199661	TRUE	1e-05
rs62337911	G	A	-0.191127	0.0398995	0.0392515	1.12e-06	GCST90199661	reported	GCST90199661	TRUE	1e-05
rs6553200	T	C	-0.0778103	0.273903	0.017129	5.55614e-06	GCST90199661	reported	GCST90199661	TRUE	1e-05
rs72710584	G	A	-0.105459	0.140637	0.0227622	3.60232e-06	GCST90199661	reported	GCST90199661	TRUE	1e-05
rs73073176	T	C	-0.120147	0.130699	0.0230713	1.91233e-07	GCST90199661	reported	GCST90199661	TRUE	1e-05
rs73396358	T	G	-0.142941	0.0625536	0.0315949	6.06315e-06	GCST90199661	reported	GCST90199661	TRUE	1e-05
rs74069834	G	A	-0.276781	0.0174547	0.0589389	2.65226e-06	GCST90199661	reported	GCST90199661	TRUE	1e-05
rs75102017	C	G	-0.344294	0.0104294	0.075865	5.67231e-06	GCST90199661	reported	GCST90199661	TRUE	1e-05
rs76680658	C	G	-0.200611	0.0357502	0.0420445	1.82957e-06	GCST90199661	reported	GCST90199661	TRUE	1e-05
rs112755187	T	C	-0.177624	0.0442732	0.0377539	2.54124e-06	GCST90199662	reported	GCST90199662	TRUE	1e-05
rs114248797	G	T	0.36155	0.00987764	0.0786193	4.25051e-06	GCST90199662	reported	GCST90199662	TRUE	1e-05
rs117350340	C	T	-0.16461	0.0487695	0.0364871	6.43849e-06	GCST90199662	reported	GCST90199662	TRUE	1e-05
rs117546625	G	A	-0.236693	0.0268893	0.0482055	9.10349e-07	GCST90199662	reported	GCST90199662	TRUE	1e-05
rs142706506	G	T	0.254733	0.0209884	0.0544181	2.8543e-06	GCST90199662	reported	GCST90199662	TRUE	1e-05
rs188242626	T	C	-0.239692	0.0252273	0.0496341	1.37102e-06	GCST90199662	reported	GCST90199662	TRUE	1e-05
rs2407999	G	A	0.114291	0.121513	0.0243102	2.58439e-06	GCST90199662	reported	GCST90199662	TRUE	1e-05
rs35721219	T	C	0.162517	0.0488957	0.0360284	6.45813e-06	GCST90199662	reported	GCST90199662	TRUE	1e-05
rs59173308	A	G	-0.171301	0.0465636	0.036733	3.11005e-06	GCST90199662	reported	GCST90199662	TRUE	1e-05
rs7047835	C	T	-0.147304	0.939029	0.0325318	5.95455e-06	GCST90199662	reported	GCST90199662	TRUE	1e-05
rs8014050	G	A	-0.0705248	0.411232	0.0158333	8.4206e-06	GCST90199662	reported	GCST90199662	TRUE	1e-05
rs887829	T	C	0.0820467	0.324211	0.0165917	7.61251e-07	GCST90199662	reported	GCST90199662	TRUE	1e-05
rs9295793	A	C	-0.0973961	0.155247	0.0213833	5.24433e-06	GCST90199662	reported	GCST90199662	TRUE	1e-05
rs10101376	G	A	0.0755876	0.388492	0.0168628	7.37679e-06	GCST90199663	reported	GCST90199663	TRUE	1e-05
rs11040389	T	C	0.0796657	0.434185	0.0165432	1.46752e-06	GCST90199663	reported	GCST90199663	TRUE	1e-05
rs114393741	A	G	0.302597	0.0144521	0.068433	9.78836e-06	GCST90199663	reported	GCST90199663	TRUE	1e-05
rs116272095	C	G	0.318113	0.015461	0.0666451	1.8128e-06	GCST90199663	reported	GCST90199663	TRUE	1e-05
rs116938011	T	C	-0.380537	0.00979701	0.0845499	6.77187e-06	GCST90199663	reported	GCST90199663	TRUE	1e-05
rs12354542	C	T	-0.175898	0.0506867	0.0373161	2.43208e-06	GCST90199663	reported	GCST90199663	TRUE	1e-05
rs12444105	G	A	-0.0782771	0.63628	0.0172342	5.57301e-06	GCST90199663	reported	GCST90199663	TRUE	1e-05
rs12878900	G	A	-0.132112	0.112711	0.0261536	4.38603e-07	GCST90199663	reported	GCST90199663	TRUE	1e-05
rs13102958	G	A	0.0755964	0.417198	0.0167714	6.561e-06	GCST90199663	reported	GCST90199663	TRUE	1e-05
rs1521039	G	A	-0.133494	0.890797	0.0265452	4.93156e-07	GCST90199663	reported	GCST90199663	TRUE	1e-05
rs1969346	T	C	0.169438	0.0494096	0.0381465	8.92236e-06	GCST90199663	reported	GCST90199663	TRUE	1e-05
rs3767942	G	A	0.0875381	0.268484	0.018901	3.632e-06	GCST90199663	reported	GCST90199663	TRUE	1e-05
rs4355631	G	A	-0.0795996	0.491424	0.017082	3.16418e-06	GCST90199663	reported	GCST90199663	TRUE	1e-05
rs6756669	G	A	0.0812734	0.713592	0.018386	9.85196e-06	GCST90199663	reported	GCST90199663	TRUE	1e-05
rs739244	G	A	-0.0872158	0.748831	0.0188382	3.66143e-06	GCST90199663	reported	GCST90199663	TRUE	1e-05
rs78621707	A	G	0.278554	0.021614	0.0565295	8.32509e-07	GCST90199663	reported	GCST90199663	TRUE	1e-05
rs10802092	T	A	0.0695791	0.593586	0.0148237	2.68229e-06	GCST90199664	reported	GCST90199664	TRUE	1e-05
rs10834052	C	T	0.0807497	0.802512	0.0182606	9.77604e-06	GCST90199664	reported	GCST90199664	TRUE	1e-05
rs11076256	T	C	0.447662	0.0778439	0.0265192	6.2441e-64	GCST90199664	reported	GCST90199664	TRUE	1e-05
rs116721959	T	C	-0.21061	0.0251855	0.0459716	4.62048e-06	GCST90199664	reported	GCST90199664	TRUE	1e-05
rs12529420	A	G	0.0674951	0.381239	0.0150882	7.69938e-06	GCST90199664	reported	GCST90199664	TRUE	1e-05
rs13396369	T	C	0.0893767	0.187179	0.0186298	1.60652e-06	GCST90199664	reported	GCST90199664	TRUE	1e-05
rs143277630	T	C	-0.194762	0.0478586	0.0339985	1.01287e-08	GCST90199664	reported	GCST90199664	TRUE	1e-05
rs143566944	T	C	0.287805	0.0130189	0.0642476	7.47717e-06	GCST90199664	reported	GCST90199664	TRUE	1e-05
rs17783490	T	G	0.165104	0.0427215	0.035623	3.5738e-06	GCST90199664	reported	GCST90199664	TRUE	1e-05
rs2359874	T	C	0.0730231	0.61135	0.0149781	1.08636e-06	GCST90199664	reported	GCST90199664	TRUE	1e-05
rs34064769	A	C	0.0678602	0.525012	0.0145435	3.07118e-06	GCST90199664	reported	GCST90199664	TRUE	1e-05
rs35446494	G	A	0.171055	0.0382979	0.0375046	5.09335e-06	GCST90199664	reported	GCST90199664	TRUE	1e-05
rs4291084	G	A	-0.082695	0.724661	0.016704	7.39797e-07	GCST90199664	reported	GCST90199664	TRUE	1e-05
rs56381820	C	T	0.0842604	0.203436	0.0180851	3.17568e-06	GCST90199664	reported	GCST90199664	TRUE	1e-05
rs7141384	G	T	-0.0706039	0.333722	0.0152423	3.61956e-06	GCST90199664	reported	GCST90199664	TRUE	1e-05
rs73351721	A	G	-0.14389	0.061443	0.0302864	2.02424e-06	GCST90199664	reported	GCST90199664	TRUE	1e-05
rs73396011	G	A	0.149295	0.0595044	0.0310577	1.53204e-06	GCST90199664	reported	GCST90199664	TRUE	1e-05
rs73669981	T	C	-0.194512	0.034831	0.039425	8.06738e-07	GCST90199664	reported	GCST90199664	TRUE	1e-05
rs74546847	T	C	-0.242796	0.0222438	0.0487618	6.38388e-07	GCST90199664	reported	GCST90199664	TRUE	1e-05
rs78199411	C	T	0.183637	0.0356752	0.0391572	2.73534e-06	GCST90199664	reported	GCST90199664	TRUE	1e-05
rs7867041	A	G	0.0783952	0.226371	0.0173588	6.29683e-06	GCST90199664	reported	GCST90199664	TRUE	1e-05
rs79724540	T	C	-0.117073	0.112452	0.0231742	4.37544e-07	GCST90199664	reported	GCST90199664	TRUE	1e-05
rs937475	G	A	-0.0703956	0.599404	0.0148295	2.06466e-06	GCST90199664	reported	GCST90199664	TRUE	1e-05
rs9470970	A	G	-0.145262	0.0663122	0.0290503	5.72199e-07	GCST90199664	reported	GCST90199664	TRUE	1e-05
rs9476273	A	T	-0.0860871	0.168047	0.0194551	9.64816e-06	GCST90199664	reported	GCST90199664	TRUE	1e-05
rs10845794	T	G	-0.0705395	0.536408	0.0158112	8.1442e-06	GCST90199665	reported	GCST90199665	TRUE	1e-05
rs11073480	G	A	0.0960883	0.157032	0.021254	6.1561e-06	GCST90199665	reported	GCST90199665	TRUE	1e-05
rs113199593	G	A	-0.318765	0.0116265	0.0717581	8.90352e-06	GCST90199665	reported	GCST90199665	TRUE	1e-05
rs117572246	A	G	-0.335037	0.0128793	0.0692125	1.29385e-06	GCST90199665	reported	GCST90199665	TRUE	1e-05
rs11868853	G	A	0.0822351	0.260506	0.0175866	2.92522e-06	GCST90199665	reported	GCST90199665	TRUE	1e-05
rs139706814	G	A	-0.196608	0.0328242	0.0437219	6.89914e-06	GCST90199665	reported	GCST90199665	TRUE	1e-05
rs2248456	A	G	0.0745846	0.494379	0.0154974	1.48899e-06	GCST90199665	reported	GCST90199665	TRUE	1e-05
rs35308250	C	A	0.0764696	0.292432	0.0169105	6.12521e-06	GCST90199665	reported	GCST90199665	TRUE	1e-05
rs35911794	C	T	0.192938	0.0338346	0.042974	7.13446e-06	GCST90199665	reported	GCST90199665	TRUE	1e-05
rs409751	T	C	0.0743278	0.558491	0.0161645	4.26133e-06	GCST90199665	reported	GCST90199665	TRUE	1e-05
rs62127223	A	G	-0.136176	0.0820923	0.0283979	1.62445e-06	GCST90199665	reported	GCST90199665	TRUE	1e-05
rs6695377	T	C	-0.0892841	0.226866	0.018538	1.46264e-06	GCST90199665	reported	GCST90199665	TRUE	1e-05
rs74509445	T	C	-0.139499	0.0667167	0.0313242	8.4528e-06	GCST90199665	reported	GCST90199665	TRUE	1e-05
rs74895134	A	G	0.266447	0.0166503	0.0599771	8.89292e-06	GCST90199665	reported	GCST90199665	TRUE	1e-05
rs79315153	G	A	-0.10644	0.116476	0.0237273	7.25895e-06	GCST90199665	reported	GCST90199665	TRUE	1e-05
rs80135198	T	C	0.27184	0.0169512	0.0603487	6.65316e-06	GCST90199665	reported	GCST90199665	TRUE	1e-05
rs10157929	G	C	0.101191	0.139648	0.0219394	3.98265e-06	GCST90199666	reported	GCST90199666	TRUE	1e-05
rs10946436	C	T	-0.29842	0.0127955	0.067521	9.88529e-06	GCST90199666	reported	GCST90199666	TRUE	1e-05
rs113511960	T	C	-0.28963	0.015033	0.0631312	4.48072e-06	GCST90199666	reported	GCST90199666	TRUE	1e-05
rs114684303	A	C	-0.326277	0.0122771	0.0685956	1.96945e-06	GCST90199666	reported	GCST90199666	TRUE	1e-05
rs1171623	T	G	0.105784	0.224491	0.018426	9.41016e-09	GCST90199666	reported	GCST90199666	TRUE	1e-05
rs12210538	G	A	-0.169243	0.238471	0.0176414	8.51296e-22	GCST90199666	reported	GCST90199666	TRUE	1e-05
rs12907371	C	G	0.107415	0.119042	0.0238374	6.60189e-06	GCST90199666	reported	GCST90199666	TRUE	1e-05
rs13386197	G	C	0.150287	0.0520528	0.033948	9.55699e-06	GCST90199666	reported	GCST90199666	TRUE	1e-05
rs138066517	T	C	-0.18999	0.0341557	0.042387	7.38534e-06	GCST90199666	reported	GCST90199666	TRUE	1e-05
rs144564761	C	G	-0.256635	0.0199488	0.0546859	2.69376e-06	GCST90199666	reported	GCST90199666	TRUE	1e-05
rs174544	A	C	-0.0864977	0.301651	0.0165349	1.6841e-07	GCST90199666	reported	GCST90199666	TRUE	1e-05
rs17569868	C	A	0.0839015	0.211224	0.0186144	6.56434e-06	GCST90199666	reported	GCST90199666	TRUE	1e-05
rs1799822	G	A	0.084205	0.22902	0.0181362	3.43522e-06	GCST90199666	reported	GCST90199666	TRUE	1e-05
rs2167534	A	G	-0.0774604	0.310582	0.0172303	6.9379e-06	GCST90199666	reported	GCST90199666	TRUE	1e-05
rs2612989	A	G	0.0945784	0.822267	0.0198049	1.79262e-06	GCST90199666	reported	GCST90199666	TRUE	1e-05
rs2963905	A	C	-0.0810907	0.716492	0.0169006	1.60178e-06	GCST90199666	reported	GCST90199666	TRUE	1e-05
rs6029454	G	C	-0.157828	0.0473096	0.0354391	8.44814e-06	GCST90199666	reported	GCST90199666	TRUE	1e-05
rs62264777	C	G	-0.106325	0.138361	0.0219678	1.29823e-06	GCST90199666	reported	GCST90199666	TRUE	1e-05
rs7069718	T	A	0.0805832	0.774869	0.0181037	8.53953e-06	GCST90199666	reported	GCST90199666	TRUE	1e-05
rs7143692	G	A	0.0865656	0.207493	0.0187875	4.07316e-06	GCST90199666	reported	GCST90199666	TRUE	1e-05
rs72696241	A	G	0.0788913	0.276009	0.0170751	3.83246e-06	GCST90199666	reported	GCST90199666	TRUE	1e-05
rs72777087	G	A	0.0928261	0.170976	0.0202234	4.43193e-06	GCST90199666	reported	GCST90199666	TRUE	1e-05
rs72906893	T	C	0.0927839	0.176603	0.0204954	5.98074e-06	GCST90199666	reported	GCST90199666	TRUE	1e-05
rs75555206	A	G	-0.22333	0.0239287	0.0498164	7.35818e-06	GCST90199666	reported	GCST90199666	TRUE	1e-05
rs79450911	T	C	-0.240404	0.0222007	0.0517006	3.32062e-06	GCST90199666	reported	GCST90199666	TRUE	1e-05
rs887477	C	A	0.0717292	0.515027	0.0155223	3.81827e-06	GCST90199666	reported	GCST90199666	TRUE	1e-05
rs111274172	T	A	0.264806	0.0193261	0.0526607	4.94236e-07	GCST90199667	reported	GCST90199667	TRUE	1e-05
rs116078994	A	C	0.252839	0.0183301	0.0537262	2.52558e-06	GCST90199667	reported	GCST90199667	TRUE	1e-05
rs117113173	G	C	0.245682	0.0231459	0.0480425	3.15665e-07	GCST90199667	reported	GCST90199667	TRUE	1e-05
rs12633047	T	C	0.130274	0.0692572	0.0282786	4.08865e-06	GCST90199667	reported	GCST90199667	TRUE	1e-05
rs12893100	T	C	0.0721428	0.291436	0.016087	7.30705e-06	GCST90199667	reported	GCST90199667	TRUE	1e-05
rs142601344	T	C	0.34102	0.0113622	0.0685053	6.42442e-07	GCST90199667	reported	GCST90199667	TRUE	1e-05
rs148188291	G	A	-0.312133	0.011176	0.068299	4.87511e-06	GCST90199667	reported	GCST90199667	TRUE	1e-05
rs150921780	T	C	0.157491	0.0444772	0.0349348	6.53989e-06	GCST90199667	reported	GCST90199667	TRUE	1e-05
rs181823223	T	C	-0.108427	0.117225	0.02309	2.65528e-06	GCST90199667	reported	GCST90199667	TRUE	1e-05
rs1865475	A	G	-0.115293	0.0960525	0.0244655	2.44721e-06	GCST90199667	reported	GCST90199667	TRUE	1e-05
rs27598	A	G	-0.0675333	0.616334	0.0149044	5.86762e-06	GCST90199667	reported	GCST90199667	TRUE	1e-05
rs35208507	G	A	-0.0782231	0.310554	0.0157699	7.03917e-07	GCST90199667	reported	GCST90199667	TRUE	1e-05
rs376874259	G	T	-0.178181	0.0422138	0.0359668	7.26855e-07	GCST90199667	reported	GCST90199667	TRUE	1e-05
rs4426692	G	A	-0.068372	0.331673	0.0152462	7.30789e-06	GCST90199667	reported	GCST90199667	TRUE	1e-05
rs55769487	T	C	0.0923657	0.152674	0.0199838	3.79984e-06	GCST90199667	reported	GCST90199667	TRUE	1e-05
rs71480323	A	G	-0.101121	0.123767	0.0217504	3.33285e-06	GCST90199667	reported	GCST90199667	TRUE	1e-05
rs72692616	A	G	-0.333531	0.0535583	0.0319348	1.55926e-25	GCST90199667	reported	GCST90199667	TRUE	1e-05
rs75505443	T	A	0.369506	0.00756272	0.0830332	8.58302e-06	GCST90199667	reported	GCST90199667	TRUE	1e-05
rs79695006	G	A	0.146655	0.0571607	0.0312792	2.75113e-06	GCST90199667	reported	GCST90199667	TRUE	1e-05
rs9813594	C	T	-0.0730144	0.659893	0.0154387	2.253e-06	GCST90199667	reported	GCST90199667	TRUE	1e-05
rs9858049	T	C	-0.135463	0.123202	0.0219498	6.76417e-10	GCST90199667	reported	GCST90199667	TRUE	1e-05
rs111262693	T	G	0.12919	0.0770636	0.0283986	5.38593e-06	GCST90199668	reported	GCST90199668	TRUE	1e-05
rs11500741	C	T	0.179221	0.0360097	0.0399837	7.38241e-06	GCST90199668	reported	GCST90199668	TRUE	1e-05
rs1171617	T	G	0.152178	0.768951	0.0180475	3.39535e-17	GCST90199668	reported	GCST90199668	TRUE	1e-05
rs117548628	A	G	-0.272418	0.016033	0.059426	4.55821e-06	GCST90199668	reported	GCST90199668	TRUE	1e-05
rs1391967	G	A	-0.0857333	0.187232	0.0192503	8.44367e-06	GCST90199668	reported	GCST90199668	TRUE	1e-05
rs149556176	C	T	0.49122	0.0140408	0.0634609	9.90147e-15	GCST90199668	reported	GCST90199668	TRUE	1e-05
rs16865990	G	A	-0.356033	0.0100306	0.075046	2.09342e-06	GCST90199668	reported	GCST90199668	TRUE	1e-05
rs17843902	C	T	-0.0833266	0.296766	0.0163535	3.48112e-07	GCST90199668	reported	GCST90199668	TRUE	1e-05
rs2185152	T	C	-0.4316	0.30837	0.0153412	3.83431e-174	GCST90199668	reported	GCST90199668	TRUE	1e-05
rs28540007	C	T	-0.239621	0.0204714	0.0526059	5.23824e-06	GCST90199668	reported	GCST90199668	TRUE	1e-05
rs36012907	T	C	0.128382	0.0917344	0.0263672	1.1217e-06	GCST90199668	reported	GCST90199668	TRUE	1e-05
rs62290256	G	A	0.16173	0.0584841	0.0316506	3.22408e-07	GCST90199668	reported	GCST90199668	TRUE	1e-05
rs662138	G	C	-0.133922	0.175323	0.0196516	9.4375e-12	GCST90199668	reported	GCST90199668	TRUE	1e-05
rs73001574	T	G	-0.28157	0.0158023	0.0599701	2.66386e-06	GCST90199668	reported	GCST90199668	TRUE	1e-05
rs75586607	C	G	-0.175199	0.0401487	0.0387011	5.98379e-06	GCST90199668	reported	GCST90199668	TRUE	1e-05
rs75690409	G	A	0.265713	0.0166198	0.0585954	5.76827e-06	GCST90199668	reported	GCST90199668	TRUE	1e-05
rs80254170	G	A	-0.124082	0.0750547	0.0280817	9.93375e-06	GCST90199668	reported	GCST90199668	TRUE	1e-05
rs898847	C	T	0.0835404	0.745109	0.0173534	1.47896e-06	GCST90199668	reported	GCST90199668	TRUE	1e-05
rs10984356	G	A	-0.144742	0.0562768	0.0326654	9.37703e-06	GCST90199669	reported	GCST90199669	TRUE	1e-05
rs114798927	C	T	-0.112961	0.109753	0.0241021	2.77555e-06	GCST90199669	reported	GCST90199669	TRUE	1e-05
rs115362213	C	G	-0.313614	0.0124863	0.0668907	2.75273e-06	GCST90199669	reported	GCST90199669	TRUE	1e-05
rs1171617	T	G	0.215613	0.769509	0.0180295	5.83405e-33	GCST90199669	reported	GCST90199669	TRUE	1e-05
rs138268157	G	A	0.107567	0.124725	0.0225861	1.91198e-06	GCST90199669	reported	GCST90199669	TRUE	1e-05
rs139264311	G	A	-0.230906	0.0214303	0.0521359	9.47e-06	GCST90199669	reported	GCST90199669	TRUE	1e-05
rs147882444	A	G	-0.269681	0.0159815	0.060037	7.05834e-06	GCST90199669	reported	GCST90199669	TRUE	1e-05
rs16865990	G	A	-0.373578	0.0100037	0.0752289	6.83895e-07	GCST90199669	reported	GCST90199669	TRUE	1e-05
rs1839212	A	G	0.217408	0.0267879	0.0465305	2.97752e-06	GCST90199669	reported	GCST90199669	TRUE	1e-05
rs273694	C	T	0.070912	0.561411	0.0154344	4.33962e-06	GCST90199669	reported	GCST90199669	TRUE	1e-05
rs55640226	C	T	-0.129357	0.0695067	0.02927	9.8956e-06	GCST90199669	reported	GCST90199669	TRUE	1e-05
rs55796423	A	G	-0.0969525	0.153893	0.0211135	4.39083e-06	GCST90199669	reported	GCST90199669	TRUE	1e-05
rs662138	G	C	-0.0872708	0.174893	0.0197411	9.83515e-06	GCST90199669	reported	GCST90199669	TRUE	1e-05
rs71454277	A	C	0.264081	0.0165103	0.0592975	8.44882e-06	GCST90199669	reported	GCST90199669	TRUE	1e-05
rs79958740	T	A	0.204757	0.0327749	0.042295	1.2908e-06	GCST90199669	reported	GCST90199669	TRUE	1e-05
rs898847	C	T	0.0867139	0.744526	0.0173494	5.78998e-07	GCST90199669	reported	GCST90199669	TRUE	1e-05
rs1080669	T	C	-0.105885	0.13774	0.0228046	3.43172e-06	GCST90199670	reported	GCST90199670	TRUE	1e-05
rs113401873	A	G	0.249914	0.0189542	0.0558793	7.73518e-06	GCST90199670	reported	GCST90199670	TRUE	1e-05
rs114028922	C	G	0.163864	0.0527863	0.034701	2.3335e-06	GCST90199670	reported	GCST90199670	TRUE	1e-05
rs114863573	C	G	0.194631	0.0344806	0.0426242	4.96626e-06	GCST90199670	reported	GCST90199670	TRUE	1e-05
rs11617909	T	G	-0.145908	0.0654711	0.0312604	3.04888e-06	GCST90199670	reported	GCST90199670	TRUE	1e-05
rs117448509	T	G	0.255763	0.0184259	0.0576024	8.98944e-06	GCST90199670	reported	GCST90199670	TRUE	1e-05
rs1297208	C	T	-0.072164	0.425451	0.0161009	7.39509e-06	GCST90199670	reported	GCST90199670	TRUE	1e-05
rs185717944	C	T	0.292572	0.0134277	0.0661473	9.73254e-06	GCST90199670	reported	GCST90199670	TRUE	1e-05
rs2094632	G	A	0.0781469	0.687099	0.0165713	2.40778e-06	GCST90199670	reported	GCST90199670	TRUE	1e-05
rs2386992	G	A	0.0750443	0.639974	0.0165301	5.62943e-06	GCST90199670	reported	GCST90199670	TRUE	1e-05
rs2967159	C	T	-0.0892336	0.782601	0.0188596	2.229e-06	GCST90199670	reported	GCST90199670	TRUE	1e-05
rs55746532	C	G	0.137732	0.0667562	0.0307764	7.63206e-06	GCST90199670	reported	GCST90199670	TRUE	1e-05
rs6506794	G	A	0.0767115	0.709199	0.017227	8.46853e-06	GCST90199670	reported	GCST90199670	TRUE	1e-05
rs72704298	G	A	0.13257	0.0793087	0.0283537	2.93147e-06	GCST90199670	reported	GCST90199670	TRUE	1e-05
rs7626271	G	T	0.19145	0.0385131	0.0401333	1.83911e-06	GCST90199670	reported	GCST90199670	TRUE	1e-05
rs79787801	A	G	-0.132657	0.0767671	0.0290533	4.97162e-06	GCST90199670	reported	GCST90199670	TRUE	1e-05
rs11244781	T	C	-0.0897994	0.212774	0.0184176	1.08402e-06	GCST90199671	reported	GCST90199671	TRUE	1e-05
rs117215329	T	C	0.256704	0.0194204	0.0545011	2.47623e-06	GCST90199671	reported	GCST90199671	TRUE	1e-05
rs140247774	T	C	0.132671	0.0686635	0.0299172	9.22343e-06	GCST90199671	reported	GCST90199671	TRUE	1e-05
rs141988268	T	C	0.175911	0.0427283	0.0377752	3.21176e-06	GCST90199671	reported	GCST90199671	TRUE	1e-05
rs17028699	T	C	0.121118	0.117487	0.0238351	3.74526e-07	GCST90199671	reported	GCST90199671	TRUE	1e-05
rs17417592	G	C	0.193215	0.0330634	0.0425574	5.62253e-06	GCST90199671	reported	GCST90199671	TRUE	1e-05
rs62047236	T	A	-0.136092	0.0650202	0.0307172	9.40171e-06	GCST90199671	reported	GCST90199671	TRUE	1e-05
rs73391840	G	A	0.115721	0.0914345	0.026184	9.89213e-06	GCST90199671	reported	GCST90199671	TRUE	1e-05
rs76358805	C	A	-0.325404	0.0116945	0.0704489	3.85587e-06	GCST90199671	reported	GCST90199671	TRUE	1e-05
rs8024193	C	T	-0.125484	0.0810205	0.0278703	6.71831e-06	GCST90199671	reported	GCST90199671	TRUE	1e-05
rs9294112	T	C	-0.0795037	0.584908	0.0157707	4.62576e-07	GCST90199671	reported	GCST90199671	TRUE	1e-05
rs9349017	A	G	-0.0681227	0.472072	0.0153172	8.68962e-06	GCST90199671	reported	GCST90199671	TRUE	1e-05
rs949204	A	C	-0.176649	0.94961	0.0351179	4.90051e-07	GCST90199671	reported	GCST90199671	TRUE	1e-05
rs113601767	G	A	-0.172283	0.0407475	0.0380449	5.94281e-06	GCST90199672	reported	GCST90199672	TRUE	1e-05
rs117338371	A	G	-0.179984	0.0360945	0.0406824	9.68362e-06	GCST90199672	reported	GCST90199672	TRUE	1e-05
rs117461873	A	G	-0.269529	0.0177566	0.0573321	2.58663e-06	GCST90199672	reported	GCST90199672	TRUE	1e-05
rs11766962	C	T	-0.0829003	0.225534	0.0183671	6.3762e-06	GCST90199672	reported	GCST90199672	TRUE	1e-05
rs1428090	C	A	0.0721094	0.418005	0.015174	2.01246e-06	GCST90199672	reported	GCST90199672	TRUE	1e-05
rs1449141	C	A	-0.0813985	0.282847	0.0168357	1.33222e-06	GCST90199672	reported	GCST90199672	TRUE	1e-05
rs145121944	G	A	-0.283903	0.016564	0.059632	1.92708e-06	GCST90199672	reported	GCST90199672	TRUE	1e-05
rs149160598	A	G	-0.305518	0.0163097	0.06029	4.0311e-07	GCST90199672	reported	GCST90199672	TRUE	1e-05
rs2809969	C	T	-0.0696477	0.527785	0.0152303	4.80833e-06	GCST90199672	reported	GCST90199672	TRUE	1e-05
rs373578	G	A	0.0789206	0.71786	0.0174154	5.85235e-06	GCST90199672	reported	GCST90199672	TRUE	1e-05
rs4931397	C	G	-0.0728101	0.658574	0.015977	5.18472e-06	GCST90199672	reported	GCST90199672	TRUE	1e-05
rs4953634	C	T	-0.14883	0.0551434	0.0330522	6.70402e-06	GCST90199672	reported	GCST90199672	TRUE	1e-05
rs5760895	C	G	-0.0832651	0.73044	0.0173935	1.69167e-06	GCST90199672	reported	GCST90199672	TRUE	1e-05
rs62381198	T	C	-0.317886	0.0258779	0.047336	1.87386e-11	GCST90199672	reported	GCST90199672	TRUE	1e-05
rs647667	C	T	0.154413	0.0593252	0.032158	1.57324e-06	GCST90199672	reported	GCST90199672	TRUE	1e-05
rs71537594	A	T	0.141263	0.0668165	0.0305075	3.64911e-06	GCST90199672	reported	GCST90199672	TRUE	1e-05
rs7201295	A	G	-0.0681407	0.5299	0.0152759	8.17016e-06	GCST90199672	reported	GCST90199672	TRUE	1e-05
rs72680272	A	G	-0.375643	0.00830054	0.0834787	6.79963e-06	GCST90199672	reported	GCST90199672	TRUE	1e-05
rs756874	G	A	0.0765485	0.36637	0.0157536	1.17904e-06	GCST90199672	reported	GCST90199672	TRUE	1e-05
rs77555311	G	A	-0.201776	0.0319735	0.0431392	2.90649e-06	GCST90199672	reported	GCST90199672	TRUE	1e-05
rs10228292	T	C	-0.0656196	0.694808	0.0146309	7.29186e-06	GCST90199673	reported	GCST90199673	TRUE	1e-05
rs10494157	A	G	-0.0929436	0.130411	0.0200791	3.6767e-06	GCST90199673	reported	GCST90199673	TRUE	1e-05
rs10806995	G	A	-0.066028	0.298428	0.0147689	7.79437e-06	GCST90199673	reported	GCST90199673	TRUE	1e-05
rs1111474	T	C	0.116247	0.07087	0.0261944	9.08649e-06	GCST90199673	reported	GCST90199673	TRUE	1e-05
rs115255559	G	A	-0.219727	0.0207872	0.0473768	3.52033e-06	GCST90199673	reported	GCST90199673	TRUE	1e-05
rs117833456	C	T	-0.170218	0.0328131	0.038225	8.46599e-06	GCST90199673	reported	GCST90199673	TRUE	1e-05
rs12049195	A	G	-0.0676001	0.530054	0.013428	4.79693e-07	GCST90199673	reported	GCST90199673	TRUE	1e-05
rs12658172	C	G	-0.0827423	0.157186	0.0185432	8.11423e-06	GCST90199673	reported	GCST90199673	TRUE	1e-05
rs141370991	T	C	-0.239218	0.0202811	0.047825	5.67554e-07	GCST90199673	reported	GCST90199673	TRUE	1e-05
rs144814135	A	G	-0.240898	0.016918	0.0527017	4.85472e-06	GCST90199673	reported	GCST90199673	TRUE	1e-05
rs148769396	A	G	0.233356	0.0165486	0.0527685	9.76712e-06	GCST90199673	reported	GCST90199673	TRUE	1e-05
rs148982377	C	T	-0.423259	0.034138	0.036657	7.69047e-31	GCST90199673	reported	GCST90199673	TRUE	1e-05
rs1807334	A	G	0.0626868	0.39813	0.0137327	4.99998e-06	GCST90199673	reported	GCST90199673	TRUE	1e-05
rs2055157	A	C	0.0781081	0.194049	0.0170109	4.39749e-06	GCST90199673	reported	GCST90199673	TRUE	1e-05
rs212100	C	T	0.0852723	0.838122	0.0183422	3.33596e-06	GCST90199673	reported	GCST90199673	TRUE	1e-05
rs28552668	T	C	-0.118903	0.0716572	0.0260291	4.92176e-06	GCST90199673	reported	GCST90199673	TRUE	1e-05
rs529543	G	T	-0.063488	0.472088	0.0135612	2.84683e-06	GCST90199673	reported	GCST90199673	TRUE	1e-05
rs6428823	T	C	-0.0632887	0.55575	0.0136504	3.54539e-06	GCST90199673	reported	GCST90199673	TRUE	1e-05
rs659964	C	G	0.0885708	0.148687	0.0189306	2.88691e-06	GCST90199673	reported	GCST90199673	TRUE	1e-05
rs6879686	T	G	-0.0722897	0.226271	0.0159968	6.21329e-06	GCST90199673	reported	GCST90199673	TRUE	1e-05
rs706795	C	T	0.061449	0.586905	0.0137477	7.82999e-06	GCST90199673	reported	GCST90199673	TRUE	1e-05
rs71606471	A	C	-0.106227	0.102975	0.0221505	1.62119e-06	GCST90199673	reported	GCST90199673	TRUE	1e-05
rs7173332	C	G	-0.0880801	0.159577	0.0187018	2.48066e-06	GCST90199673	reported	GCST90199673	TRUE	1e-05
rs73172224	A	G	-0.0937382	0.130576	0.0200897	3.07145e-06	GCST90199673	reported	GCST90199673	TRUE	1e-05
rs74041508	C	G	-0.0784005	0.180671	0.0175303	7.73864e-06	GCST90199673	reported	GCST90199673	TRUE	1e-05
rs75280042	T	A	-0.18074	0.027998	0.0404238	7.78068e-06	GCST90199673	reported	GCST90199673	TRUE	1e-05
rs75561083	T	C	0.242916	0.0154268	0.054521	8.37117e-06	GCST90199673	reported	GCST90199673	TRUE	1e-05
rs76294479	T	C	0.158165	0.0689424	0.0264428	2.21235e-09	GCST90199673	reported	GCST90199673	TRUE	1e-05
rs76768009	A	G	-0.157937	0.0366166	0.0356743	9.54667e-06	GCST90199673	reported	GCST90199673	TRUE	1e-05
rs7687817	T	C	-0.106706	0.0931987	0.0229306	3.26475e-06	GCST90199673	reported	GCST90199673	TRUE	1e-05
rs76895520	A	G	-0.209452	0.0212325	0.0467287	7.38458e-06	GCST90199673	reported	GCST90199673	TRUE	1e-05
rs784420	G	A	0.0838184	0.295093	0.0147829	1.4283e-08	GCST90199673	reported	GCST90199673	TRUE	1e-05
rs7855576	A	C	-0.0714674	0.275256	0.0153476	3.21491e-06	GCST90199673	reported	GCST90199673	TRUE	1e-05
rs79317397	A	C	0.244906	0.0168108	0.0523019	2.83319e-06	GCST90199673	reported	GCST90199673	TRUE	1e-05
rs9420589	T	G	-0.0649842	0.426402	0.0136215	1.83585e-06	GCST90199673	reported	GCST90199673	TRUE	1e-05
rs955783	T	A	0.0868089	0.403268	0.013953	4.9235e-10	GCST90199673	reported	GCST90199673	TRUE	1e-05
rs9594288	T	C	-0.166697	0.032861	0.0370828	6.94836e-06	GCST90199673	reported	GCST90199673	TRUE	1e-05
rs116213385	T	A	-0.262717	0.0192637	0.0544687	1.41226e-06	GCST90199674	reported	GCST90199674	TRUE	1e-05
rs117536244	C	G	-0.163754	0.0446178	0.0366023	7.68215e-06	GCST90199674	reported	GCST90199674	TRUE	1e-05
rs1202578	C	T	0.0731406	0.680472	0.0159922	4.79593e-06	GCST90199674	reported	GCST90199674	TRUE	1e-05
rs1349890	C	T	-0.0701093	0.585445	0.0152337	4.17938e-06	GCST90199674	reported	GCST90199674	TRUE	1e-05
rs141436484	G	A	0.104455	0.119489	0.0231002	6.13085e-06	GCST90199674	reported	GCST90199674	TRUE	1e-05
rs146643611	T	C	-0.155008	0.0528314	0.0342988	6.203e-06	GCST90199674	reported	GCST90199674	TRUE	1e-05
rs1532133	T	C	0.0760915	0.596884	0.015638	1.13986e-06	GCST90199674	reported	GCST90199674	TRUE	1e-05
rs2026430	C	T	0.0671379	0.493468	0.0150019	7.63079e-06	GCST90199674	reported	GCST90199674	TRUE	1e-05
rs62273444	A	G	-0.14935	0.0560991	0.0327843	5.22542e-06	GCST90199674	reported	GCST90199674	TRUE	1e-05
rs62294541	G	A	-0.113994	0.100994	0.0251764	5.96007e-06	GCST90199674	reported	GCST90199674	TRUE	1e-05
rs710362	G	A	0.15381	0.0488731	0.0344818	8.17257e-06	GCST90199674	reported	GCST90199674	TRUE	1e-05
rs73240592	A	G	0.174041	0.0402165	0.0381644	5.10829e-06	GCST90199674	reported	GCST90199674	TRUE	1e-05
rs760201	G	C	-0.0998802	0.864839	0.0222488	7.14789e-06	GCST90199674	reported	GCST90199674	TRUE	1e-05
rs78085499	T	C	-0.211076	0.0268595	0.04588	4.21265e-06	GCST90199674	reported	GCST90199674	TRUE	1e-05
rs7897119	C	G	-0.081237	0.217008	0.0183753	9.82546e-06	GCST90199674	reported	GCST90199674	TRUE	1e-05
rs79142871	A	G	0.26564	0.0181089	0.0560876	2.17794e-06	GCST90199674	reported	GCST90199674	TRUE	1e-05
rs79589895	G	A	-0.186161	0.0345417	0.0413001	6.55911e-06	GCST90199674	reported	GCST90199674	TRUE	1e-05
rs79795772	A	G	-0.174959	0.0397582	0.0384746	5.43169e-06	GCST90199674	reported	GCST90199674	TRUE	1e-05
rs989915	T	C	0.0725937	0.355787	0.0158887	4.90291e-06	GCST90199674	reported	GCST90199674	TRUE	1e-05
rs1047891	A	C	-0.267116	0.30892	0.0153908	1.78869e-67	GCST90199675	reported	GCST90199675	TRUE	1e-05
rs116979298	T	C	-0.181869	0.0342134	0.0396223	4.43094e-06	GCST90199675	reported	GCST90199675	TRUE	1e-05
rs117313139	G	C	0.134168	0.0676518	0.0291427	4.14837e-06	GCST90199675	reported	GCST90199675	TRUE	1e-05
rs12306007	T	C	0.102709	0.142736	0.0203538	4.50717e-07	GCST90199675	reported	GCST90199675	TRUE	1e-05
rs13135092	G	A	0.152931	0.0821459	0.0264972	7.85199e-09	GCST90199675	reported	GCST90199675	TRUE	1e-05
rs144260607	T	C	-0.22454	0.0232219	0.0480399	2.95348e-06	GCST90199675	reported	GCST90199675	TRUE	1e-05
rs146683630	C	G	0.221959	0.0313998	0.0415351	9.09753e-08	GCST90199675	reported	GCST90199675	TRUE	1e-05
rs1805120	A	G	0.080005	0.208831	0.017912	7.9486e-06	GCST90199675	reported	GCST90199675	TRUE	1e-05
rs2282841	T	C	-0.111787	0.0908258	0.0248422	6.7991e-06	GCST90199675	reported	GCST90199675	TRUE	1e-05
rs2781666	T	G	0.0781012	0.306099	0.0156659	6.18211e-07	GCST90199675	reported	GCST90199675	TRUE	1e-05
rs3095953	C	G	0.193999	0.0296862	0.0422424	4.37914e-06	GCST90199675	reported	GCST90199675	TRUE	1e-05
rs34544263	G	A	0.0949334	0.156	0.0196998	1.44274e-06	GCST90199675	reported	GCST90199675	TRUE	1e-05
rs35770448	C	T	0.107377	0.0983936	0.0239115	7.1021e-06	GCST90199675	reported	GCST90199675	TRUE	1e-05
rs37370	T	C	-0.148341	0.901746	0.0241157	7.68912e-10	GCST90199675	reported	GCST90199675	TRUE	1e-05
rs4978869	T	G	0.103357	0.114664	0.0233778	9.81663e-06	GCST90199675	reported	GCST90199675	TRUE	1e-05
rs56162443	T	C	0.224743	0.0207348	0.0501508	7.41753e-06	GCST90199675	reported	GCST90199675	TRUE	1e-05
rs62356073	A	G	-0.0640151	0.572483	0.0144212	9.03957e-06	GCST90199675	reported	GCST90199675	TRUE	1e-05
rs6465696	T	A	-0.0725476	0.715181	0.0159349	5.29458e-06	GCST90199675	reported	GCST90199675	TRUE	1e-05
rs6473159	G	A	-0.0704143	0.309664	0.0159401	9.98805e-06	GCST90199675	reported	GCST90199675	TRUE	1e-05
rs72623915	T	C	0.355872	0.256124	0.0159872	9.06726e-110	GCST90199675	reported	GCST90199675	TRUE	1e-05
rs72682642	A	G	0.270338	0.0141767	0.0607798	8.67438e-06	GCST90199675	reported	GCST90199675	TRUE	1e-05
rs75686987	A	G	0.222727	0.0231924	0.0475935	2.87192e-06	GCST90199675	reported	GCST90199675	TRUE	1e-05
rs76205147	A	G	0.157438	0.0473369	0.0338988	3.4115e-06	GCST90199675	reported	GCST90199675	TRUE	1e-05
rs77433867	A	G	-0.161837	0.041419	0.0362499	8.0266e-06	GCST90199675	reported	GCST90199675	TRUE	1e-05
rs7818335	T	C	0.070804	0.374752	0.0152316	3.34365e-06	GCST90199675	reported	GCST90199675	TRUE	1e-05
rs1002762	G	A	-0.0958491	0.199319	0.0195747	9.75154e-07	GCST90199676	reported	GCST90199676	TRUE	1e-05
rs10484587	T	A	0.0879266	0.225289	0.0185495	2.13594e-06	GCST90199676	reported	GCST90199676	TRUE	1e-05
rs10840108	C	T	-0.0836033	0.247676	0.0178556	2.83835e-06	GCST90199676	reported	GCST90199676	TRUE	1e-05
rs111879519	T	C	0.145409	0.0645021	0.0319907	5.48463e-06	GCST90199676	reported	GCST90199676	TRUE	1e-05
rs112871012	A	G	0.158987	0.090405	0.0280316	1.41377e-08	GCST90199676	reported	GCST90199676	TRUE	1e-05
rs114881696	G	C	-0.236439	0.0340631	0.0431018	4.12084e-08	GCST90199676	reported	GCST90199676	TRUE	1e-05
rs114951684	G	A	-0.210068	0.0284632	0.0464803	6.19855e-06	GCST90199676	reported	GCST90199676	TRUE	1e-05
rs117245363	A	G	0.292341	0.015133	0.063964	4.86807e-06	GCST90199676	reported	GCST90199676	TRUE	1e-05
rs11754776	T	C	-0.166115	0.0511945	0.0349798	2.04541e-06	GCST90199676	reported	GCST90199676	TRUE	1e-05
rs13238458	A	G	0.132235	0.0702811	0.0299019	9.76565e-06	GCST90199676	reported	GCST90199676	TRUE	1e-05
rs139236053	A	G	-0.153174	0.0546626	0.0343176	8.06581e-06	GCST90199676	reported	GCST90199676	TRUE	1e-05
rs145557517	A	G	0.307537	0.0140078	0.0656048	2.76271e-06	GCST90199676	reported	GCST90199676	TRUE	1e-05
rs146172549	C	T	0.336766	0.0112401	0.073153	4.15278e-06	GCST90199676	reported	GCST90199676	TRUE	1e-05
rs158835	G	C	-0.0823376	0.711772	0.0177145	3.351e-06	GCST90199676	reported	GCST90199676	TRUE	1e-05
rs17091891	C	T	-0.121888	0.120786	0.0235862	2.36911e-07	GCST90199676	reported	GCST90199676	TRUE	1e-05
rs17268364	A	G	0.0723971	0.48861	0.0154591	2.82508e-06	GCST90199676	reported	GCST90199676	TRUE	1e-05
rs186740048	A	G	-0.302981	0.0131675	0.0677624	7.77696e-06	GCST90199676	reported	GCST90199676	TRUE	1e-05
rs191591925	T	C	-0.439326	0.00658296	0.0960845	4.82431e-06	GCST90199676	reported	GCST90199676	TRUE	1e-05
rs2514155	A	C	-0.156688	0.0501707	0.0353748	9.45092e-06	GCST90199676	reported	GCST90199676	TRUE	1e-05
rs4962425	C	T	0.09298	0.816855	0.0206509	6.71679e-06	GCST90199676	reported	GCST90199676	TRUE	1e-05
rs57601959	A	G	-0.1601	0.0479494	0.0361169	9.30054e-06	GCST90199676	reported	GCST90199676	TRUE	1e-05
rs57994859	T	C	-0.132592	0.0712719	0.0299211	9.36269e-06	GCST90199676	reported	GCST90199676	TRUE	1e-05
rs6936055	T	C	0.0987167	0.198453	0.0197112	5.49579e-07	GCST90199676	reported	GCST90199676	TRUE	1e-05
rs72676439	T	C	-0.132926	0.0720927	0.0300848	9.9444e-06	GCST90199676	reported	GCST90199676	TRUE	1e-05
rs72691394	A	G	-0.179559	0.0434942	0.0377023	1.91162e-06	GCST90199676	reported	GCST90199676	TRUE	1e-05
rs72785421	C	T	-0.119237	0.151933	0.0216956	3.88734e-08	GCST90199676	reported	GCST90199676	TRUE	1e-05
rs73808455	T	C	-0.284414	0.0155412	0.0626028	5.54179e-06	GCST90199676	reported	GCST90199676	TRUE	1e-05
rs74732810	G	T	0.158428	0.0560059	0.0340249	3.22032e-06	GCST90199676	reported	GCST90199676	TRUE	1e-05
rs7860081	C	G	0.0735683	0.600899	0.0159584	4.0268e-06	GCST90199676	reported	GCST90199676	TRUE	1e-05
rs964184	C	G	-0.177523	0.868688	0.0228868	8.72352e-15	GCST90199676	reported	GCST90199676	TRUE	1e-05
rs111838413	C	A	0.177437	0.0397048	0.0395399	7.20534e-06	GCST90199677	reported	GCST90199677	TRUE	1e-05
rs1129043	C	T	-0.131118	0.576689	0.0157904	1.0096e-16	GCST90199677	reported	GCST90199677	TRUE	1e-05
rs117675121	C	A	-0.227121	0.0253311	0.0489585	3.5002e-06	GCST90199677	reported	GCST90199677	TRUE	1e-05
rs12894999	A	G	-0.0982367	0.813368	0.0197435	6.50281e-07	GCST90199677	reported	GCST90199677	TRUE	1e-05
rs13270448	G	A	0.0763145	0.544031	0.0154491	7.82209e-07	GCST90199677	reported	GCST90199677	TRUE	1e-05
rs138447973	C	T	0.225893	0.0249754	0.0498426	5.83912e-06	GCST90199677	reported	GCST90199677	TRUE	1e-05
rs139282082	G	T	-0.212207	0.026625	0.0476843	8.57655e-06	GCST90199677	reported	GCST90199677	TRUE	1e-05
rs141436484	G	A	0.119976	0.119625	0.0236236	3.8016e-07	GCST90199677	reported	GCST90199677	TRUE	1e-05
rs143866653	C	A	-0.233425	0.0236865	0.0502906	3.45833e-06	GCST90199677	reported	GCST90199677	TRUE	1e-05
rs146964322	G	C	0.148688	0.064898	0.0310762	1.7131e-06	GCST90199677	reported	GCST90199677	TRUE	1e-05
rs16922127	T	G	-0.1432	0.0645772	0.0311068	4.15425e-06	GCST90199677	reported	GCST90199677	TRUE	1e-05
rs201357853	T	A	0.121602	0.0884499	0.0269646	6.49219e-06	GCST90199677	reported	GCST90199677	TRUE	1e-05
rs34402912	C	T	0.124264	0.0826055	0.0280235	9.23719e-06	GCST90199677	reported	GCST90199677	TRUE	1e-05
rs6437111	T	C	-0.0730313	0.623194	0.0157383	3.47833e-06	GCST90199677	reported	GCST90199677	TRUE	1e-05
rs71434672	T	A	-0.151261	0.059628	0.0321585	2.55614e-06	GCST90199677	reported	GCST90199677	TRUE	1e-05
rs76701293	A	G	-0.155826	0.0504492	0.0352527	9.85775e-06	GCST90199677	reported	GCST90199677	TRUE	1e-05
rs77095091	C	T	-0.127049	0.0767112	0.0286851	9.4633e-06	GCST90199677	reported	GCST90199677	TRUE	1e-05
rs77182631	A	G	-0.175305	0.0446725	0.0370791	2.26898e-06	GCST90199677	reported	GCST90199677	TRUE	1e-05
rs80195374	A	G	0.250371	0.0222903	0.0520121	1.48156e-06	GCST90199677	reported	GCST90199677	TRUE	1e-05
rs9963006	A	G	-0.0758529	0.626775	0.016472	4.1253e-06	GCST90199677	reported	GCST90199677	TRUE	1e-05
rs114537403	T	C	0.252179	0.0185901	0.0567582	8.86976e-06	GCST90199678	reported	GCST90199678	TRUE	1e-05
rs11691183	T	C	-0.0838852	0.253095	0.0178203	2.51039e-06	GCST90199678	reported	GCST90199678	TRUE	1e-05
rs117550283	C	G	-0.120043	0.0880211	0.0270924	9.38467e-06	GCST90199678	reported	GCST90199678	TRUE	1e-05
rs11766962	C	T	-0.0905032	0.225766	0.0185917	1.1277e-06	GCST90199678	reported	GCST90199678	TRUE	1e-05
rs151096450	T	G	-0.106532	0.116202	0.0237717	7.41373e-06	GCST90199678	reported	GCST90199678	TRUE	1e-05
rs17688758	C	T	-0.128898	0.0813925	0.0278843	3.78961e-06	GCST90199678	reported	GCST90199678	TRUE	1e-05
rs191302291	T	G	-0.303875	0.015546	0.061572	8.00349e-07	GCST90199678	reported	GCST90199678	TRUE	1e-05
rs191390190	A	T	-0.27604	0.0157699	0.0614913	7.15281e-06	GCST90199678	reported	GCST90199678	TRUE	1e-05
rs276286	A	G	-0.0849521	0.740886	0.0176539	1.49367e-06	GCST90199678	reported	GCST90199678	TRUE	1e-05
rs5996848	G	A	-0.0818347	0.73054	0.0175977	3.31436e-06	GCST90199678	reported	GCST90199678	TRUE	1e-05
rs62381620	G	T	-0.288241	0.0302787	0.044521	9.52738e-11	GCST90199678	reported	GCST90199678	TRUE	1e-05
rs72801867	G	A	0.100144	0.149025	0.021758	4.17167e-06	GCST90199678	reported	GCST90199678	TRUE	1e-05
rs73396929	A	G	-0.125973	0.0935328	0.0262548	1.6017e-06	GCST90199678	reported	GCST90199678	TRUE	1e-05
rs756874	G	A	0.0744947	0.366768	0.0159556	3.02866e-06	GCST90199678	reported	GCST90199678	TRUE	1e-05
rs77181656	T	C	-0.299894	0.0132503	0.0676025	9.15901e-06	GCST90199678	reported	GCST90199678	TRUE	1e-05
rs9599028	A	T	0.0756554	0.341971	0.0162189	3.0913e-06	GCST90199678	reported	GCST90199678	TRUE	1e-05
rs10250619	C	T	-0.0931159	0.782659	0.0209692	8.97073e-06	GCST90199679	reported	GCST90199679	TRUE	1e-05
rs10823297	C	T	-0.224729	0.0308071	0.0497919	6.38084e-06	GCST90199679	reported	GCST90199679	TRUE	1e-05
rs11129828	T	C	-0.089998	0.282532	0.0193473	3.29205e-06	GCST90199679	reported	GCST90199679	TRUE	1e-05
rs11167700	T	A	-0.109661	0.169783	0.0234168	2.8268e-06	GCST90199679	reported	GCST90199679	TRUE	1e-05
rs114966657	C	T	0.12724	0.103679	0.0285633	8.40205e-06	GCST90199679	reported	GCST90199679	TRUE	1e-05
rs11608247	G	A	0.187711	0.0459105	0.0413816	5.73078e-06	GCST90199679	reported	GCST90199679	TRUE	1e-05
rs117746629	T	A	0.173162	0.0571139	0.0376532	4.24806e-06	GCST90199679	reported	GCST90199679	TRUE	1e-05
rs12216347	G	A	-0.0823444	0.376398	0.0183532	7.23523e-06	GCST90199679	reported	GCST90199679	TRUE	1e-05
rs13114094	C	T	0.107882	0.16303	0.0238873	6.29391e-06	GCST90199679	reported	GCST90199679	TRUE	1e-05
rs148948230	T	C	-0.282226	0.0189311	0.0636719	9.31424e-06	GCST90199679	reported	GCST90199679	TRUE	1e-05
rs2090997	G	A	0.114676	0.866667	0.025701	8.12207e-06	GCST90199679	reported	GCST90199679	TRUE	1e-05
rs2313588	A	C	-0.121021	0.14737	0.0257748	2.66179e-06	GCST90199679	reported	GCST90199679	TRUE	1e-05
rs2472297	T	C	0.0925819	0.255244	0.0198372	3.05496e-06	GCST90199679	reported	GCST90199679	TRUE	1e-05
rs2749675	G	A	0.123184	0.867047	0.0258144	1.82477e-06	GCST90199679	reported	GCST90199679	TRUE	1e-05
rs324498	A	G	0.115581	0.854157	0.0253192	4.99551e-06	GCST90199679	reported	GCST90199679	TRUE	1e-05
rs62063470	C	G	-0.0855681	0.300507	0.0193057	9.3244e-06	GCST90199679	reported	GCST90199679	TRUE	1e-05
rs62095761	A	G	0.0959574	0.266528	0.0199786	1.56307e-06	GCST90199679	reported	GCST90199679	TRUE	1e-05
rs62337911	G	A	-0.210473	0.038912	0.0448249	2.66018e-06	GCST90199679	reported	GCST90199679	TRUE	1e-05
rs7593862	C	T	0.0884833	0.287106	0.0192158	4.13035e-06	GCST90199679	reported	GCST90199679	TRUE	1e-05
rs8072466	C	T	-0.105486	0.163909	0.0236875	8.45913e-06	GCST90199679	reported	GCST90199679	TRUE	1e-05
rs10844993	G	T	0.0848311	0.230317	0.0180197	2.5055e-06	GCST90199680	reported	GCST90199680	TRUE	1e-05
rs11141654	A	G	-0.0960652	0.177262	0.0199883	1.53924e-06	GCST90199680	reported	GCST90199680	TRUE	1e-05
rs11879271	T	C	0.144537	0.0601982	0.0321382	6.88067e-06	GCST90199680	reported	GCST90199680	TRUE	1e-05
rs12554019	G	C	-0.0882323	0.186494	0.0197399	7.83132e-06	GCST90199680	reported	GCST90199680	TRUE	1e-05
rs12878802	C	T	-0.0800192	0.426697	0.0160357	6.03619e-07	GCST90199680	reported	GCST90199680	TRUE	1e-05
rs1481852	G	A	-0.0810423	0.671158	0.016792	1.39142e-06	GCST90199680	reported	GCST90199680	TRUE	1e-05
rs186490153	C	T	-0.249031	0.0191531	0.0552526	6.57067e-06	GCST90199680	reported	GCST90199680	TRUE	1e-05
rs188152800	G	A	-0.145271	0.058463	0.0320502	5.82631e-06	GCST90199680	reported	GCST90199680	TRUE	1e-05
rs28415528	A	G	-0.119396	0.317791	0.0162643	2.12024e-13	GCST90199680	reported	GCST90199680	TRUE	1e-05
rs34097396	A	G	-0.140136	0.0644806	0.0309815	6.0905e-06	GCST90199680	reported	GCST90199680	TRUE	1e-05
rs3752651	C	T	-0.0899675	0.207803	0.0187912	1.68672e-06	GCST90199680	reported	GCST90199680	TRUE	1e-05
rs380155	T	C	-0.0732844	0.373797	0.016032	4.85125e-06	GCST90199680	reported	GCST90199680	TRUE	1e-05
rs72668359	C	T	0.276546	0.0166993	0.0589512	2.71731e-06	GCST90199680	reported	GCST90199680	TRUE	1e-05
rs7741311	G	T	0.100181	0.133583	0.0220167	5.35886e-06	GCST90199680	reported	GCST90199680	TRUE	1e-05
rs79795772	A	G	-0.173164	0.0397664	0.0387063	7.68433e-06	GCST90199680	reported	GCST90199680	TRUE	1e-05
rs9302385	C	A	-0.0890214	0.280432	0.0167413	1.05216e-07	GCST90199680	reported	GCST90199680	TRUE	1e-05
rs9314051	A	C	0.0804413	0.697227	0.0164625	1.02727e-06	GCST90199680	reported	GCST90199680	TRUE	1e-05
rs9913532	T	C	-0.105503	0.126959	0.0228355	3.8346e-06	GCST90199680	reported	GCST90199680	TRUE	1e-05
rs112809733	C	T	0.124361	0.0976011	0.0261853	2.04159e-06	GCST90199681	reported	GCST90199681	TRUE	1e-05
rs118085936	C	T	0.159419	0.0532585	0.0348335	4.72581e-06	GCST90199681	reported	GCST90199681	TRUE	1e-05
rs12250365	A	G	0.0926098	0.231692	0.0184154	4.93203e-07	GCST90199681	reported	GCST90199681	TRUE	1e-05
rs13384756	T	C	-0.222042	0.22539	0.0183336	9.21015e-34	GCST90199681	reported	GCST90199681	TRUE	1e-05
rs1479581	C	T	-0.0889207	0.20195	0.0192855	4.01232e-06	GCST90199681	reported	GCST90199681	TRUE	1e-05
rs17470667	G	A	0.162122	0.0512056	0.0351403	3.95805e-06	GCST90199681	reported	GCST90199681	TRUE	1e-05
rs188077378	A	G	-0.188731	0.0449171	0.0376106	5.22012e-07	GCST90199681	reported	GCST90199681	TRUE	1e-05
rs35254234	A	G	0.321188	0.0127548	0.0693423	3.62288e-06	GCST90199681	reported	GCST90199681	TRUE	1e-05
rs35538886	T	C	-0.128883	0.0777478	0.0289318	8.4008e-06	GCST90199681	reported	GCST90199681	TRUE	1e-05
rs5748916	A	G	-0.0747733	0.324124	0.0168719	9.34423e-06	GCST90199681	reported	GCST90199681	TRUE	1e-05
rs6503343	A	G	-0.112122	0.112013	0.0249261	6.85456e-06	GCST90199681	reported	GCST90199681	TRUE	1e-05
rs7029211	T	C	-0.27916	0.983056	0.0605491	4.01752e-06	GCST90199681	reported	GCST90199681	TRUE	1e-05
rs72622236	C	A	-0.0740584	0.385805	0.0160837	4.13367e-06	GCST90199681	reported	GCST90199681	TRUE	1e-05
rs74637339	A	T	0.218791	0.0521596	0.0348214	3.31624e-10	GCST90199681	reported	GCST90199681	TRUE	1e-05
rs76619244	C	G	0.297392	0.0156997	0.0628958	2.26377e-06	GCST90199681	reported	GCST90199681	TRUE	1e-05
rs76963882	C	T	0.0744623	0.304345	0.0167632	8.91236e-06	GCST90199681	reported	GCST90199681	TRUE	1e-05
rs117283049	G	T	-0.187452	0.0356159	0.0408701	4.50664e-06	GCST90199682	reported	GCST90199682	TRUE	1e-05
rs11741406	A	G	0.0865002	0.193256	0.0193084	7.4667e-06	GCST90199682	reported	GCST90199682	TRUE	1e-05
rs12490555	T	C	0.0844343	0.233488	0.0180873	3.03917e-06	GCST90199682	reported	GCST90199682	TRUE	1e-05
rs12726652	A	G	-0.0844405	0.201091	0.0186944	6.27565e-06	GCST90199682	reported	GCST90199682	TRUE	1e-05
rs12989742	C	T	0.0759281	0.292502	0.0168742	6.80606e-06	GCST90199682	reported	GCST90199682	TRUE	1e-05
rs138767120	G	C	-0.208734	0.0298171	0.0445316	2.76799e-06	GCST90199682	reported	GCST90199682	TRUE	1e-05
rs140994086	T	C	0.211726	0.0261017	0.0469464	6.48399e-06	GCST90199682	reported	GCST90199682	TRUE	1e-05
rs145449041	C	T	0.390038	0.00789672	0.0861107	5.91258e-06	GCST90199682	reported	GCST90199682	TRUE	1e-05
rs148170430	C	T	0.482554	0.00661459	0.0941732	2.98948e-07	GCST90199682	reported	GCST90199682	TRUE	1e-05
rs148874160	A	G	0.253526	0.0209967	0.0529352	1.67306e-06	GCST90199682	reported	GCST90199682	TRUE	1e-05
rs149152049	A	C	-0.281055	0.0157189	0.0612479	4.45782e-06	GCST90199682	reported	GCST90199682	TRUE	1e-05
rs149381367	G	C	0.283943	0.014361	0.064014	9.18008e-06	GCST90199682	reported	GCST90199682	TRUE	1e-05
rs17011873	C	T	-0.0849946	0.21935	0.0183847	3.78013e-06	GCST90199682	reported	GCST90199682	TRUE	1e-05
rs17544266	C	T	-0.19071	0.0326658	0.042891	8.73215e-06	GCST90199682	reported	GCST90199682	TRUE	1e-05
rs200399858	T	C	-0.120814	0.507921	0.0151785	1.72668e-15	GCST90199682	reported	GCST90199682	TRUE	1e-05
rs2285761	T	G	0.0877735	0.179857	0.019671	8.11683e-06	GCST90199682	reported	GCST90199682	TRUE	1e-05
rs2727548	A	G	-0.0708743	0.506254	0.0154929	4.77032e-06	GCST90199682	reported	GCST90199682	TRUE	1e-05
rs3211568	A	G	0.08928	0.192497	0.0193344	3.88059e-06	GCST90199682	reported	GCST90199682	TRUE	1e-05
rs34463406	T	C	-0.0690213	0.380988	0.0155186	8.68172e-06	GCST90199682	reported	GCST90199682	TRUE	1e-05
rs4390625	G	A	-0.0943027	0.740662	0.0172638	4.69609e-08	GCST90199682	reported	GCST90199682	TRUE	1e-05
rs61197953	C	T	0.0706504	0.420836	0.0154811	5.02737e-06	GCST90199682	reported	GCST90199682	TRUE	1e-05
rs6736866	G	C	-0.0830696	0.230629	0.017955	3.71801e-06	GCST90199682	reported	GCST90199682	TRUE	1e-05
rs74251908	T	C	0.197529	0.034294	0.0418217	2.32261e-06	GCST90199682	reported	GCST90199682	TRUE	1e-05
rs75459253	A	G	0.224504	0.028192	0.0458815	9.92442e-07	GCST90199682	reported	GCST90199682	TRUE	1e-05
rs8025295	G	C	0.0862129	0.775299	0.0184313	2.90351e-06	GCST90199682	reported	GCST90199682	TRUE	1e-05
rs8101881	T	C	0.254197	0.606808	0.0152966	5.17004e-62	GCST90199682	reported	GCST90199682	TRUE	1e-05
rs929300	T	C	0.186096	0.0348954	0.0415711	7.58545e-06	GCST90199682	reported	GCST90199682	TRUE	1e-05
rs10999904	A	G	-0.134401	0.0982241	0.0257002	1.69892e-07	GCST90199683	reported	GCST90199683	TRUE	1e-05
rs11227288	C	G	0.0899903	0.180316	0.019745	5.17353e-06	GCST90199683	reported	GCST90199683	TRUE	1e-05
rs113532410	T	G	0.173939	0.0584424	0.0334364	1.9707e-07	GCST90199683	reported	GCST90199683	TRUE	1e-05
rs11518601	T	C	-0.111869	0.118732	0.0240488	3.29131e-06	GCST90199683	reported	GCST90199683	TRUE	1e-05
rs115634566	C	G	0.241854	0.0194495	0.0544403	8.88975e-06	GCST90199683	reported	GCST90199683	TRUE	1e-05
rs11575549	T	C	-0.37948	0.0179246	0.056925	2.62308e-11	GCST90199683	reported	GCST90199683	TRUE	1e-05
rs118052117	T	C	0.234493	0.0218319	0.0518474	6.10424e-06	GCST90199683	reported	GCST90199683	TRUE	1e-05
rs11889711	T	C	-0.0719998	0.620089	0.0157071	4.56382e-06	GCST90199683	reported	GCST90199683	TRUE	1e-05
rs13353672	A	G	0.0847569	0.206417	0.0190801	8.90564e-06	GCST90199683	reported	GCST90199683	TRUE	1e-05
rs146089696	C	A	-0.227745	0.0258431	0.048348	2.47072e-06	GCST90199683	reported	GCST90199683	TRUE	1e-05
rs1479	G	T	0.0905519	0.197771	0.0192077	2.42479e-06	GCST90199683	reported	GCST90199683	TRUE	1e-05
rs181823597	G	C	0.15968	0.0594671	0.0323035	7.68805e-07	GCST90199683	reported	GCST90199683	TRUE	1e-05
rs1929252	C	A	-0.0790401	0.251463	0.0175887	6.99663e-06	GCST90199683	reported	GCST90199683	TRUE	1e-05
rs2187200	G	T	-0.0712121	0.361312	0.0160922	9.63256e-06	GCST90199683	reported	GCST90199683	TRUE	1e-05
rs240759	A	G	-0.170792	0.955495	0.0381475	7.56436e-06	GCST90199683	reported	GCST90199683	TRUE	1e-05
rs2999546	T	G	0.0721966	0.637541	0.0158469	5.2164e-06	GCST90199683	reported	GCST90199683	TRUE	1e-05
rs35291122	A	G	-0.220159	0.0289393	0.0457359	1.48155e-06	GCST90199683	reported	GCST90199683	TRUE	1e-05
rs41280729	G	A	-0.148381	0.0591969	0.0323839	4.6066e-06	GCST90199683	reported	GCST90199683	TRUE	1e-05
rs4584428	T	G	0.109808	0.11603	0.0239353	4.48109e-06	GCST90199683	reported	GCST90199683	TRUE	1e-05
rs5751124	A	G	0.19056	0.0332277	0.042405	6.99601e-06	GCST90199683	reported	GCST90199683	TRUE	1e-05
rs72551330	C	T	0.303539	0.0147633	0.0629629	1.42903e-06	GCST90199683	reported	GCST90199683	TRUE	1e-05
rs72663013	T	G	-0.282142	0.0196341	0.0546119	2.38756e-07	GCST90199683	reported	GCST90199683	TRUE	1e-05
rs73152633	T	C	0.179659	0.0404457	0.0383524	2.80725e-06	GCST90199683	reported	GCST90199683	TRUE	1e-05
rs76522692	G	A	-0.220452	0.0266439	0.0473306	3.19771e-06	GCST90199683	reported	GCST90199683	TRUE	1e-05
rs77535679	A	G	0.272146	0.021052	0.0527254	2.4488e-07	GCST90199683	reported	GCST90199683	TRUE	1e-05
rs78906653	T	C	-0.144801	0.0749114	0.0290437	6.17592e-07	GCST90199683	reported	GCST90199683	TRUE	1e-05
rs8061485	C	T	-0.0845625	0.279379	0.0169225	5.82136e-07	GCST90199683	reported	GCST90199683	TRUE	1e-05
rs9866361	A	G	0.0952028	0.164093	0.0206127	3.86264e-06	GCST90199683	reported	GCST90199683	TRUE	1e-05
rs10006032	G	A	-0.15194	0.0573319	0.0334117	5.42817e-06	GCST90199684	reported	GCST90199684	TRUE	1e-05
rs10735636	G	C	0.266346	0.981772	0.0602083	9.7007e-06	GCST90199684	reported	GCST90199684	TRUE	1e-05
rs11033752	T	C	-0.0907355	0.17797	0.0204967	9.56226e-06	GCST90199684	reported	GCST90199684	TRUE	1e-05
rs11160050	G	A	0.125943	0.0875843	0.028029	7.01221e-06	GCST90199684	reported	GCST90199684	TRUE	1e-05
rs113627835	C	G	0.382342	0.00861964	0.0840396	5.37605e-06	GCST90199684	reported	GCST90199684	TRUE	1e-05
rs114473062	T	C	0.226158	0.025608	0.049117	4.135e-06	GCST90199684	reported	GCST90199684	TRUE	1e-05
rs116193062	C	T	0.261262	0.0201121	0.0555826	2.59608e-06	GCST90199684	reported	GCST90199684	TRUE	1e-05
rs117168942	C	T	0.191261	0.0332722	0.0431454	9.29617e-06	GCST90199684	reported	GCST90199684	TRUE	1e-05
rs12447287	C	T	0.081903	0.245284	0.0180828	5.91739e-06	GCST90199684	reported	GCST90199684	TRUE	1e-05
rs12858688	T	C	-0.22125	0.0249358	0.0491192	6.65784e-06	GCST90199684	reported	GCST90199684	TRUE	1e-05
rs17410962	A	G	-0.11411	0.120383	0.0235805	1.30378e-06	GCST90199684	reported	GCST90199684	TRUE	1e-05
rs2943179	T	C	-0.0822174	0.221974	0.0185161	8.98228e-06	GCST90199684	reported	GCST90199684	TRUE	1e-05
rs56354314	A	G	0.235446	0.022346	0.0519464	5.82959e-06	GCST90199684	reported	GCST90199684	TRUE	1e-05
rs60214319	A	G	-0.171362	0.0422879	0.0383505	7.88422e-06	GCST90199684	reported	GCST90199684	TRUE	1e-05
rs62385039	G	A	-0.258001	0.0201079	0.0552286	2.98985e-06	GCST90199684	reported	GCST90199684	TRUE	1e-05
rs75445316	T	C	0.241198	0.024875	0.049473	1.0862e-06	GCST90199684	reported	GCST90199684	TRUE	1e-05
rs964184	C	G	-0.116525	0.868723	0.0229017	3.6178e-07	GCST90199684	reported	GCST90199684	TRUE	1e-05
rs9894638	C	T	0.0857298	0.211593	0.0192292	8.2607e-06	GCST90199684	reported	GCST90199684	TRUE	1e-05
rs111764634	A	C	0.160187	0.0711024	0.03428	2.96979e-06	GCST90199685	reported	GCST90199685	TRUE	1e-05
rs113718400	A	C	-0.278095	0.0198899	0.0628536	9.66753e-06	GCST90199685	reported	GCST90199685	TRUE	1e-05
rs11552067	A	G	0.0845951	0.587463	0.0181892	3.30593e-06	GCST90199685	reported	GCST90199685	TRUE	1e-05
rs11924632	G	A	-0.0837752	0.319162	0.0189266	9.58506e-06	GCST90199685	reported	GCST90199685	TRUE	1e-05
rs12498693	A	C	-0.140175	0.0908947	0.0306696	4.86572e-06	GCST90199685	reported	GCST90199685	TRUE	1e-05
rs141172381	A	G	0.286907	0.0189245	0.0647015	9.23638e-06	GCST90199685	reported	GCST90199685	TRUE	1e-05
rs17035713	G	A	-0.176168	0.0555824	0.0391241	6.70697e-06	GCST90199685	reported	GCST90199685	TRUE	1e-05
rs189863837	A	G	0.280524	0.0248153	0.0568874	8.17175e-07	GCST90199685	reported	GCST90199685	TRUE	1e-05
rs190199861	G	A	0.297064	0.018813	0.0645441	4.17461e-06	GCST90199685	reported	GCST90199685	TRUE	1e-05
rs34291068	A	C	0.159431	0.0631083	0.0358652	8.77744e-06	GCST90199685	reported	GCST90199685	TRUE	1e-05
rs4946146	T	C	0.311867	0.0182161	0.0660179	2.31267e-06	GCST90199685	reported	GCST90199685	TRUE	1e-05
rs4972489	C	A	0.109484	0.219483	0.0215719	3.86888e-07	GCST90199685	reported	GCST90199685	TRUE	1e-05
rs56327721	T	C	-0.132143	0.106214	0.0284005	3.27423e-06	GCST90199685	reported	GCST90199685	TRUE	1e-05
rs59927118	T	C	0.0964238	0.233493	0.0209287	4.0802e-06	GCST90199685	reported	GCST90199685	TRUE	1e-05
rs72679893	T	C	-0.141425	0.0830319	0.031732	8.31717e-06	GCST90199685	reported	GCST90199685	TRUE	1e-05
rs73121585	A	C	-0.286922	0.0186813	0.0649528	9.98952e-06	GCST90199685	reported	GCST90199685	TRUE	1e-05
rs7643986	C	T	0.237339	0.0314905	0.0507469	2.91221e-06	GCST90199685	reported	GCST90199685	TRUE	1e-05
rs77599553	A	T	-0.26624	0.024663	0.0570875	3.10541e-06	GCST90199685	reported	GCST90199685	TRUE	1e-05
rs78575779	G	A	-0.234076	0.0286499	0.0525518	8.42088e-06	GCST90199685	reported	GCST90199685	TRUE	1e-05
rs952263	T	G	0.0960714	0.231638	0.0209226	4.39555e-06	GCST90199685	reported	GCST90199685	TRUE	1e-05
rs11681248	T	C	-0.0861776	0.629022	0.01577	4.63824e-08	GCST90199686	reported	GCST90199686	TRUE	1e-05
rs11822621	T	G	-0.117218	0.100928	0.025765	5.37678e-06	GCST90199686	reported	GCST90199686	TRUE	1e-05
rs1878503	A	G	0.0695737	0.46355	0.0155972	8.17115e-06	GCST90199686	reported	GCST90199686	TRUE	1e-05
rs4316784	C	T	0.0920404	0.826904	0.0207915	9.56335e-06	GCST90199686	reported	GCST90199686	TRUE	1e-05
rs61974973	G	A	0.132651	0.0761626	0.0296776	7.83162e-06	GCST90199686	reported	GCST90199686	TRUE	1e-05
rs76157950	A	G	0.259172	0.0186095	0.0571721	5.80995e-06	GCST90199686	reported	GCST90199686	TRUE	1e-05
rs76260755	T	C	-0.113035	0.110017	0.0255573	9.74343e-06	GCST90199686	reported	GCST90199686	TRUE	1e-05
rs80346659	C	G	-0.223208	0.0253623	0.0489983	5.22784e-06	GCST90199686	reported	GCST90199686	TRUE	1e-05
rs8061485	C	T	-0.175473	0.278471	0.0171848	1.7712e-24	GCST90199686	reported	GCST90199686	TRUE	1e-05
rs853154	C	G	0.102766	0.156615	0.0214138	1.59433e-06	GCST90199686	reported	GCST90199686	TRUE	1e-05
rs9432398	G	A	0.221475	0.0316989	0.0445422	6.61795e-07	GCST90199686	reported	GCST90199686	TRUE	1e-05
rs9565718	A	T	-0.0847838	0.630251	0.0167172	3.94378e-07	GCST90199686	reported	GCST90199686	TRUE	1e-05
rs9857968	T	C	0.150356	0.0567903	0.0334056	6.76581e-06	GCST90199686	reported	GCST90199686	TRUE	1e-05
rs9981680	G	T	0.169465	0.0427167	0.0383093	9.70738e-06	GCST90199686	reported	GCST90199686	TRUE	1e-05
rs11126412	T	A	0.0812665	0.222311	0.0182574	8.54089e-06	GCST90199687	reported	GCST90199687	TRUE	1e-05
rs111498995	T	A	0.275959	0.0168734	0.0591476	3.07719e-06	GCST90199687	reported	GCST90199687	TRUE	1e-05
rs139591016	C	T	-0.244512	0.0203237	0.0539409	5.81637e-06	GCST90199687	reported	GCST90199687	TRUE	1e-05
rs184637108	T	A	-0.381288	0.0078808	0.0860405	9.35832e-06	GCST90199687	reported	GCST90199687	TRUE	1e-05
rs2394872	C	A	-0.121016	0.0928766	0.0261549	3.71226e-06	GCST90199687	reported	GCST90199687	TRUE	1e-05
rs4663135	C	T	0.0837071	0.784904	0.018929	9.77159e-06	GCST90199687	reported	GCST90199687	TRUE	1e-05
rs4783107	C	T	-0.116779	0.886875	0.0239738	1.10964e-06	GCST90199687	reported	GCST90199687	TRUE	1e-05
rs535146	A	T	0.0748445	0.384514	0.0158705	2.40582e-06	GCST90199687	reported	GCST90199687	TRUE	1e-05
rs62381620	G	T	-0.293756	0.0304893	0.0441641	2.90219e-11	GCST90199687	reported	GCST90199687	TRUE	1e-05
rs647667	C	T	0.144169	0.0591665	0.0324617	8.94643e-06	GCST90199687	reported	GCST90199687	TRUE	1e-05
rs72774956	A	G	-0.239983	0.0203856	0.0535446	7.39715e-06	GCST90199687	reported	GCST90199687	TRUE	1e-05
rs73766900	A	G	0.209381	0.0293864	0.0453361	3.86671e-06	GCST90199687	reported	GCST90199687	TRUE	1e-05
rs76379749	C	T	-0.229603	0.0217525	0.0518367	9.45159e-06	GCST90199687	reported	GCST90199687	TRUE	1e-05
rs76954195	G	C	0.206021	0.028169	0.0459715	7.41237e-06	GCST90199687	reported	GCST90199687	TRUE	1e-05
rs77181656	T	C	-0.318701	0.0133923	0.066826	1.85035e-06	GCST90199687	reported	GCST90199687	TRUE	1e-05
rs78263978	A	G	-0.22873	0.02583	0.0484595	2.35808e-06	GCST90199687	reported	GCST90199687	TRUE	1e-05
rs7875568	G	T	-0.255385	0.0196633	0.0546341	2.94733e-06	GCST90199687	reported	GCST90199687	TRUE	1e-05
rs78921993	G	A	-0.129378	0.07346	0.0291215	8.88449e-06	GCST90199687	reported	GCST90199687	TRUE	1e-05
rs7960425	C	G	0.238798	0.024852	0.0488539	1.01868e-06	GCST90199687	reported	GCST90199687	TRUE	1e-05
rs80179348	T	A	-0.319612	0.0133227	0.066975	1.82303e-06	GCST90199687	reported	GCST90199687	TRUE	1e-05
rs826459	A	G	0.0767693	0.70797	0.017064	6.83005e-06	GCST90199687	reported	GCST90199687	TRUE	1e-05
rs1047891	A	C	0.381478	0.307889	0.0157461	1.16081e-129	GCST90199688	reported	GCST90199688	TRUE	1e-05
rs10757444	A	G	0.080588	0.69497	0.0163581	8.37259e-07	GCST90199688	reported	GCST90199688	TRUE	1e-05
rs11136810	G	C	0.072029	0.400543	0.0152368	2.27522e-06	GCST90199688	reported	GCST90199688	TRUE	1e-05
rs112816924	T	C	0.275875	0.0153734	0.0608934	5.8859e-06	GCST90199688	reported	GCST90199688	TRUE	1e-05
rs115090460	T	A	-0.213667	0.0255581	0.04776	7.68538e-06	GCST90199688	reported	GCST90199688	TRUE	1e-05
rs117206739	T	C	0.23915	0.0202867	0.0531026	6.68267e-06	GCST90199688	reported	GCST90199688	TRUE	1e-05
rs141342711	T	C	0.156311	0.0552779	0.0326222	1.65503e-06	GCST90199688	reported	GCST90199688	TRUE	1e-05
rs144831076	C	T	-0.284047	0.0180032	0.056482	4.93093e-07	GCST90199688	reported	GCST90199688	TRUE	1e-05
rs151202997	T	G	0.193942	0.0315572	0.0427714	5.77718e-06	GCST90199688	reported	GCST90199688	TRUE	1e-05
rs16824802	T	C	0.0978791	0.201151	0.0188923	2.20805e-07	GCST90199688	reported	GCST90199688	TRUE	1e-05
rs1890452	A	G	-0.0770614	0.337406	0.0157164	9.42707e-07	GCST90199688	reported	GCST90199688	TRUE	1e-05
rs2329096	T	C	0.0709468	0.351672	0.015894	8.05364e-06	GCST90199688	reported	GCST90199688	TRUE	1e-05
rs243795	C	T	0.0882873	0.208481	0.0184131	1.62837e-06	GCST90199688	reported	GCST90199688	TRUE	1e-05
rs358908	C	T	-0.0883162	0.258424	0.0172318	2.97225e-07	GCST90199688	reported	GCST90199688	TRUE	1e-05
rs596603	G	T	-0.115999	0.572668	0.0149808	9.69793e-15	GCST90199688	reported	GCST90199688	TRUE	1e-05
rs62182612	A	G	-0.0838786	0.194247	0.0187414	7.62083e-06	GCST90199688	reported	GCST90199688	TRUE	1e-05
rs62319626	T	C	-0.0850253	0.185476	0.0191948	9.44042e-06	GCST90199688	reported	GCST90199688	TRUE	1e-05
rs75446748	C	T	-0.100817	0.142724	0.0215403	2.86322e-06	GCST90199688	reported	GCST90199688	TRUE	1e-05
rs76513761	C	T	0.202404	0.0282572	0.0452943	7.87172e-06	GCST90199688	reported	GCST90199688	TRUE	1e-05
rs77976040	C	A	0.25373	0.0176413	0.0570551	8.70314e-06	GCST90199688	reported	GCST90199688	TRUE	1e-05
rs9614932	T	C	-0.101483	0.143251	0.0214974	2.35019e-06	GCST90199688	reported	GCST90199688	TRUE	1e-05
rs9821781	A	G	0.0826592	0.560748	0.0152654	6.13598e-08	GCST90199688	reported	GCST90199688	TRUE	1e-05
rs11101389	A	T	-0.0917167	0.268308	0.0190277	1.43433e-06	GCST90199689	reported	GCST90199689	TRUE	1e-05
rs115887046	C	T	-0.206093	0.0330149	0.046384	8.8635e-06	GCST90199689	reported	GCST90199689	TRUE	1e-05
rs118171449	T	C	0.140008	0.0767077	0.031363	8.03933e-06	GCST90199689	reported	GCST90199689	TRUE	1e-05
rs11817632	A	G	-0.271521	0.0194032	0.0604452	7.05527e-06	GCST90199689	reported	GCST90199689	TRUE	1e-05
rs12662646	A	G	-0.165539	0.0603497	0.0347192	1.86115e-06	GCST90199689	reported	GCST90199689	TRUE	1e-05
rs13405102	G	A	0.0780611	0.467103	0.0171532	5.34361e-06	GCST90199689	reported	GCST90199689	TRUE	1e-05
rs146058026	G	C	-0.350809	0.0120152	0.0764568	4.46812e-06	GCST90199689	reported	GCST90199689	TRUE	1e-05
rs146355728	T	G	-0.424019	0.00830869	0.0914518	3.54301e-06	GCST90199689	reported	GCST90199689	TRUE	1e-05
rs16982178	A	G	-0.111062	0.143877	0.0236265	2.5924e-06	GCST90199689	reported	GCST90199689	TRUE	1e-05
rs182015775	A	G	-0.128395	0.11646	0.0260547	8.3118e-07	GCST90199689	reported	GCST90199689	TRUE	1e-05
rs187970821	G	A	-0.36255	0.0104006	0.0819826	9.7666e-06	GCST90199689	reported	GCST90199689	TRUE	1e-05
rs296366	C	T	-0.0945409	0.754105	0.0194924	1.23367e-06	GCST90199689	reported	GCST90199689	TRUE	1e-05
rs55971662	T	C	0.0761508	0.440459	0.0170398	7.85848e-06	GCST90199689	reported	GCST90199689	TRUE	1e-05
rs60850040	C	T	-0.154409	0.0656601	0.0332636	3.4508e-06	GCST90199689	reported	GCST90199689	TRUE	1e-05
rs62052803	C	T	-0.176732	0.0454737	0.0399741	9.81782e-06	GCST90199689	reported	GCST90199689	TRUE	1e-05
rs6810998	T	C	-0.151927	0.0889636	0.0297616	3.31142e-07	GCST90199689	reported	GCST90199689	TRUE	1e-05
rs6823721	T	C	-0.0756087	0.520367	0.0164302	4.18858e-06	GCST90199689	reported	GCST90199689	TRUE	1e-05
rs73918203	A	G	-0.179866	0.0496689	0.0388237	3.60609e-06	GCST90199689	reported	GCST90199689	TRUE	1e-05
rs7629795	A	T	0.108234	0.864328	0.0242047	7.76315e-06	GCST90199689	reported	GCST90199689	TRUE	1e-05
rs7646869	A	C	-0.0761641	0.383482	0.0170125	7.57115e-06	GCST90199689	reported	GCST90199689	TRUE	1e-05
rs10459865	C	T	0.105994	0.112471	0.0236672	7.51556e-06	GCST90199690	reported	GCST90199690	TRUE	1e-05
rs10512739	G	A	-0.113507	0.0936777	0.0256877	9.92862e-06	GCST90199690	reported	GCST90199690	TRUE	1e-05
rs11688483	G	A	-0.0751194	0.310804	0.0163022	4.06695e-06	GCST90199690	reported	GCST90199690	TRUE	1e-05
rs117358502	A	G	0.193608	0.0320248	0.0424643	5.13223e-06	GCST90199690	reported	GCST90199690	TRUE	1e-05
rs12831673	A	G	0.155271	0.055853	0.0325321	1.8163e-06	GCST90199690	reported	GCST90199690	TRUE	1e-05
rs183037566	A	G	0.352731	0.00997203	0.0751141	2.65388e-06	GCST90199690	reported	GCST90199690	TRUE	1e-05
rs2435388	G	A	-0.0823434	0.765692	0.0178025	3.73883e-06	GCST90199690	reported	GCST90199690	TRUE	1e-05
rs34922061	A	C	0.0893043	0.17996	0.0197543	6.1618e-06	GCST90199690	reported	GCST90199690	TRUE	1e-05
rs57900160	G	C	-0.0804207	0.257555	0.0172759	3.23875e-06	GCST90199690	reported	GCST90199690	TRUE	1e-05
rs62577978	A	G	-0.0981073	0.138669	0.0218942	7.43023e-06	GCST90199690	reported	GCST90199690	TRUE	1e-05
rs73212280	G	A	0.118902	0.118421	0.0232367	3.10445e-07	GCST90199690	reported	GCST90199690	TRUE	1e-05
rs77657639	C	A	0.123886	0.0789602	0.0277549	8.06068e-06	GCST90199690	reported	GCST90199690	TRUE	1e-05
rs7776366	C	T	0.074063	0.695232	0.0167413	9.68998e-06	GCST90199690	reported	GCST90199690	TRUE	1e-05
rs79242179	A	G	-0.329439	0.0120423	0.0689279	1.75756e-06	GCST90199690	reported	GCST90199690	TRUE	1e-05
rs9784059	T	C	-0.148526	0.0557718	0.0325498	5.04212e-06	GCST90199690	reported	GCST90199690	TRUE	1e-05
rs10094039	G	A	-0.069388	0.622218	0.0154645	7.22541e-06	GCST90199691	reported	GCST90199691	TRUE	1e-05
rs10886134	C	A	0.0673851	0.567596	0.0151425	8.58469e-06	GCST90199691	reported	GCST90199691	TRUE	1e-05
rs11133665	A	G	0.156172	0.291059	0.0164769	2.58604e-21	GCST90199691	reported	GCST90199691	TRUE	1e-05
rs111339300	A	G	-0.120806	0.110438	0.0240792	5.24806e-07	GCST90199691	reported	GCST90199691	TRUE	1e-05
rs12901652	T	C	0.155465	0.0484837	0.0348044	7.93886e-06	GCST90199691	reported	GCST90199691	TRUE	1e-05
rs140416084	A	G	-0.12314	0.105825	0.0242476	3.80516e-07	GCST90199691	reported	GCST90199691	TRUE	1e-05
rs148226190	G	T	-0.331065	0.0116579	0.0702443	2.4404e-06	GCST90199691	reported	GCST90199691	TRUE	1e-05
rs1535573	G	A	-0.0822322	0.780847	0.0180298	5.09362e-06	GCST90199691	reported	GCST90199691	TRUE	1e-05
rs1554410	G	T	0.0680514	0.438307	0.015105	6.63026e-06	GCST90199691	reported	GCST90199691	TRUE	1e-05
rs1670276	C	T	0.109213	0.129835	0.0224365	1.12929e-06	GCST90199691	reported	GCST90199691	TRUE	1e-05
rs1903860	C	T	-0.0951231	0.142707	0.0213894	8.69979e-06	GCST90199691	reported	GCST90199691	TRUE	1e-05
rs1990897	G	T	0.0781977	0.321116	0.0159956	1.01505e-06	GCST90199691	reported	GCST90199691	TRUE	1e-05
rs2218687	A	G	0.0948989	0.146767	0.0214092	9.30903e-06	GCST90199691	reported	GCST90199691	TRUE	1e-05
rs35042303	T	C	0.169952	0.0664537	0.0300921	1.62586e-08	GCST90199691	reported	GCST90199691	TRUE	1e-05
rs35285898	C	A	0.159332	0.262279	0.0168676	3.51879e-21	GCST90199691	reported	GCST90199691	TRUE	1e-05
rs4043681	G	A	0.130261	0.90818	0.0260698	5.83352e-07	GCST90199691	reported	GCST90199691	TRUE	1e-05
rs546649	T	C	-0.0736867	0.428694	0.0152675	1.39027e-06	GCST90199691	reported	GCST90199691	TRUE	1e-05
rs56407361	T	C	0.143585	0.0585443	0.0313911	4.78341e-06	GCST90199691	reported	GCST90199691	TRUE	1e-05
rs6118747	G	A	-0.0916807	0.210838	0.0182847	5.32895e-07	GCST90199691	reported	GCST90199691	TRUE	1e-05
rs61910449	T	C	-0.179716	0.0361754	0.0397708	6.21905e-06	GCST90199691	reported	GCST90199691	TRUE	1e-05
rs7145174	A	G	0.167413	0.0434889	0.0364336	4.32686e-06	GCST90199691	reported	GCST90199691	TRUE	1e-05
rs73864608	A	G	-0.248871	0.0192942	0.0541941	4.38557e-06	GCST90199691	reported	GCST90199691	TRUE	1e-05
rs7746774	G	A	-0.106907	0.144242	0.021178	4.46461e-07	GCST90199691	reported	GCST90199691	TRUE	1e-05
rs80220760	G	A	0.287214	0.015379	0.0604881	2.05169e-06	GCST90199691	reported	GCST90199691	TRUE	1e-05
rs9526057	A	G	-0.0823478	0.261171	0.0172987	1.93248e-06	GCST90199691	reported	GCST90199691	TRUE	1e-05
rs11563055	G	A	-0.331464	0.0126074	0.0744809	8.57394e-06	GCST90199692	reported	GCST90199692	TRUE	1e-05
rs1157094	A	C	-0.104351	0.819934	0.0214635	1.16325e-06	GCST90199692	reported	GCST90199692	TRUE	1e-05
rs116991170	T	C	0.268336	0.0207334	0.0579862	3.69963e-06	GCST90199692	reported	GCST90199692	TRUE	1e-05
rs117013417	T	C	-0.337827	0.0121574	0.075726	8.15089e-06	GCST90199692	reported	GCST90199692	TRUE	1e-05
rs12131960	A	T	0.0839684	0.270845	0.0187574	7.58644e-06	GCST90199692	reported	GCST90199692	TRUE	1e-05
rs12211905	G	T	0.0758092	0.477649	0.0167419	5.95152e-06	GCST90199692	reported	GCST90199692	TRUE	1e-05
rs12900072	A	G	0.0775075	0.462872	0.0166471	3.2256e-06	GCST90199692	reported	GCST90199692	TRUE	1e-05
rs13391525	G	C	-0.102419	0.162856	0.0224149	4.89518e-06	GCST90199692	reported	GCST90199692	TRUE	1e-05
rs141073864	C	T	0.308909	0.0150671	0.0687729	7.06492e-06	GCST90199692	reported	GCST90199692	TRUE	1e-05
rs148830279	T	C	-0.43597	0.00725556	0.0967004	6.53012e-06	GCST90199692	reported	GCST90199692	TRUE	1e-05
rs17665117	A	T	0.131321	0.0895377	0.029673	9.61721e-06	GCST90199692	reported	GCST90199692	TRUE	1e-05
rs188517032	G	A	0.27034	0.019111	0.0605876	8.12072e-06	GCST90199692	reported	GCST90199692	TRUE	1e-05
rs188983534	A	G	-0.155646	0.0642616	0.0338062	4.14289e-06	GCST90199692	reported	GCST90199692	TRUE	1e-05
rs1889899	G	A	0.0900574	0.381116	0.0170887	1.36415e-07	GCST90199692	reported	GCST90199692	TRUE	1e-05
rs221084	T	C	0.108157	0.143109	0.0235317	4.30193e-06	GCST90199692	reported	GCST90199692	TRUE	1e-05
rs2502543	G	A	-0.0847163	0.270452	0.0188698	7.138e-06	GCST90199692	reported	GCST90199692	TRUE	1e-05
rs41281112	T	C	-0.266851	0.0238865	0.0539977	7.7369e-07	GCST90199692	reported	GCST90199692	TRUE	1e-05
rs62180249	T	C	0.0938403	0.263858	0.0192855	1.13968e-06	GCST90199692	reported	GCST90199692	TRUE	1e-05
rs72713558	G	A	-0.129284	0.0872735	0.0292191	9.65991e-06	GCST90199692	reported	GCST90199692	TRUE	1e-05
rs76427286	A	G	-0.247755	0.023197	0.0547662	6.07207e-06	GCST90199692	reported	GCST90199692	TRUE	1e-05
rs76762532	T	G	-0.21222	0.0329989	0.046059	4.07416e-06	GCST90199692	reported	GCST90199692	TRUE	1e-05
rs79981355	C	T	-0.12161	0.11165	0.0260117	2.93676e-06	GCST90199692	reported	GCST90199692	TRUE	1e-05
rs80028711	G	A	0.34128	0.0117325	0.0761119	7.32821e-06	GCST90199692	reported	GCST90199692	TRUE	1e-05
rs10445235	T	C	0.0823205	0.761006	0.017876	4.12281e-06	GCST90199693	reported	GCST90199693	TRUE	1e-05
rs11052064	C	T	0.145747	0.0554543	0.0327583	8.62104e-06	GCST90199693	reported	GCST90199693	TRUE	1e-05
rs114537113	T	C	-0.330467	0.0114546	0.071325	3.59954e-06	GCST90199693	reported	GCST90199693	TRUE	1e-05
rs12453818	G	A	0.0764897	0.703012	0.0169153	6.1277e-06	GCST90199693	reported	GCST90199693	TRUE	1e-05
rs144727225	T	C	-0.225369	0.0236938	0.0493589	4.97295e-06	GCST90199693	reported	GCST90199693	TRUE	1e-05
rs28415528	A	G	-0.209871	0.317899	0.016024	3.41299e-39	GCST90199693	reported	GCST90199693	TRUE	1e-05
rs299647	C	T	-0.0858123	0.20984	0.0185046	3.52889e-06	GCST90199693	reported	GCST90199693	TRUE	1e-05
rs488485	C	T	-0.0943596	0.841825	0.0211094	7.82067e-06	GCST90199693	reported	GCST90199693	TRUE	1e-05
rs59627096	G	A	-0.0943227	0.161978	0.0206078	4.71619e-06	GCST90199693	reported	GCST90199693	TRUE	1e-05
rs80144245	C	T	-0.208918	0.032466	0.0425154	8.9268e-07	GCST90199693	reported	GCST90199693	TRUE	1e-05
rs9530666	C	A	-0.0689846	0.533242	0.015239	5.98731e-06	GCST90199693	reported	GCST90199693	TRUE	1e-05
rs9603710	G	T	-0.066296	0.512044	0.0149651	9.42146e-06	GCST90199693	reported	GCST90199693	TRUE	1e-05
rs10194878	C	T	0.0873181	0.283293	0.0182519	1.71797e-06	GCST90199694	reported	GCST90199694	TRUE	1e-05
rs1033930	T	G	0.0813366	0.663938	0.0174666	3.21324e-06	GCST90199694	reported	GCST90199694	TRUE	1e-05
rs11101870	T	C	-0.120114	0.152488	0.0228253	1.4226e-07	GCST90199694	reported	GCST90199694	TRUE	1e-05
rs11235978	A	G	0.127658	0.0926578	0.0281119	5.59713e-06	GCST90199694	reported	GCST90199694	TRUE	1e-05
rs11599254	T	C	0.130505	0.0850791	0.0293659	8.8256e-06	GCST90199694	reported	GCST90199694	TRUE	1e-05
rs117238703	G	T	-0.224046	0.0275347	0.0503738	8.68046e-06	GCST90199694	reported	GCST90199694	TRUE	1e-05
rs12855367	G	A	0.115901	0.12214	0.02495	3.39529e-06	GCST90199694	reported	GCST90199694	TRUE	1e-05
rs138045396	A	G	0.199454	0.0350913	0.044885	8.84358e-06	GCST90199694	reported	GCST90199694	TRUE	1e-05
rs1388107	T	G	-0.105876	0.138735	0.0236541	7.60496e-06	GCST90199694	reported	GCST90199694	TRUE	1e-05
rs143167061	T	C	-0.2654	0.0193422	0.0595893	8.43536e-06	GCST90199694	reported	GCST90199694	TRUE	1e-05
rs143552547	A	G	-0.178534	0.0441276	0.0396907	6.85529e-06	GCST90199694	reported	GCST90199694	TRUE	1e-05
rs205788	T	C	-0.0972257	0.792873	0.0210377	3.8098e-06	GCST90199694	reported	GCST90199694	TRUE	1e-05
rs226220	G	A	0.130753	0.889334	0.0261663	5.82303e-07	GCST90199694	reported	GCST90199694	TRUE	1e-05
rs35094757	G	A	-0.31092	0.014158	0.0698636	8.57152e-06	GCST90199694	reported	GCST90199694	TRUE	1e-05
rs6859899	G	A	-0.10352	0.157066	0.0224663	4.0702e-06	GCST90199694	reported	GCST90199694	TRUE	1e-05
rs7038710	G	A	-0.282261	0.0228741	0.0546831	2.44633e-07	GCST90199694	reported	GCST90199694	TRUE	1e-05
rs7091698	A	G	0.102016	0.153689	0.0230217	9.36743e-06	GCST90199694	reported	GCST90199694	TRUE	1e-05
rs72712651	C	T	-0.215519	0.030274	0.0480665	7.33386e-06	GCST90199694	reported	GCST90199694	TRUE	1e-05
rs72868316	A	G	0.342008	0.0292732	0.0487503	2.29104e-12	GCST90199694	reported	GCST90199694	TRUE	1e-05
rs7699259	A	G	0.0805936	0.472503	0.0166295	1.2571e-06	GCST90199694	reported	GCST90199694	TRUE	1e-05
rs78018441	A	G	-0.164796	0.0605772	0.0345099	1.79403e-06	GCST90199694	reported	GCST90199694	TRUE	1e-05
rs78121311	G	T	-0.203071	0.039261	0.0427853	2.07207e-06	GCST90199694	reported	GCST90199694	TRUE	1e-05
rs10965244	T	A	0.0909597	0.21717	0.0197553	4.13827e-06	GCST90199695	reported	GCST90199695	TRUE	1e-05
rs114843083	A	C	-0.27591	0.0184418	0.0596858	3.78756e-06	GCST90199695	reported	GCST90199695	TRUE	1e-05
rs11668541	A	G	0.25389	0.0217245	0.0552438	4.3108e-06	GCST90199695	reported	GCST90199695	TRUE	1e-05
rs116885105	A	T	-0.224184	0.0301982	0.0476035	2.48454e-06	GCST90199695	reported	GCST90199695	TRUE	1e-05
rs118097128	T	A	-0.202653	0.0369848	0.0427349	2.11518e-06	GCST90199695	reported	GCST90199695	TRUE	1e-05
rs144166724	T	C	-0.424108	0.00891421	0.085763	7.60954e-07	GCST90199695	reported	GCST90199695	TRUE	1e-05
rs144275620	T	C	0.35433	0.0101946	0.0790411	7.36518e-06	GCST90199695	reported	GCST90199695	TRUE	1e-05
rs1446585	G	A	-0.121817	0.322523	0.0166585	2.61978e-13	GCST90199695	reported	GCST90199695	TRUE	1e-05
rs16956661	C	G	-0.16477	0.0713328	0.0310171	1.08296e-07	GCST90199695	reported	GCST90199695	TRUE	1e-05
rs4668098	G	A	0.0932	0.811002	0.0205822	5.94939e-06	GCST90199695	reported	GCST90199695	TRUE	1e-05
rs6701658	G	A	-0.155143	0.0589528	0.0337346	4.24655e-06	GCST90199695	reported	GCST90199695	TRUE	1e-05
rs73136572	C	T	0.177296	0.0445703	0.0385336	4.20303e-06	GCST90199695	reported	GCST90199695	TRUE	1e-05
rs75684329	A	T	-0.164546	0.0630576	0.033017	6.239e-07	GCST90199695	reported	GCST90199695	TRUE	1e-05
rs78414202	A	G	-0.38065	0.00961795	0.0824987	3.94971e-06	GCST90199695	reported	GCST90199695	TRUE	1e-05
rs10088682	T	C	0.0694216	0.458222	0.015521	7.72241e-06	GCST90199696	reported	GCST90199696	TRUE	1e-05
rs115146351	A	G	-0.147385	0.0596598	0.0328319	7.1528e-06	GCST90199696	reported	GCST90199696	TRUE	1e-05
rs115151170	C	T	-0.338886	0.0115656	0.0722547	2.72995e-06	GCST90199696	reported	GCST90199696	TRUE	1e-05
rs115520044	A	G	0.296117	0.0166484	0.0603473	9.2531e-07	GCST90199696	reported	GCST90199696	TRUE	1e-05
rs115558877	G	A	0.283083	0.0162034	0.0606415	3.03925e-06	GCST90199696	reported	GCST90199696	TRUE	1e-05
rs117187192	A	G	-0.197012	0.0326366	0.0437787	6.78949e-06	GCST90199696	reported	GCST90199696	TRUE	1e-05
rs118074685	C	T	0.172201	0.0510204	0.0346761	6.83523e-07	GCST90199696	reported	GCST90199696	TRUE	1e-05
rs1594297	A	G	0.243317	0.974151	0.0498295	1.04486e-06	GCST90199696	reported	GCST90199696	TRUE	1e-05
rs1601568	T	A	0.104566	0.85011	0.0213989	1.02644e-06	GCST90199696	reported	GCST90199696	TRUE	1e-05
rs345471	A	G	-0.0730759	0.661226	0.016223	6.65398e-06	GCST90199696	reported	GCST90199696	TRUE	1e-05
rs3849062	G	A	-0.0770005	0.301836	0.0169027	5.22598e-06	GCST90199696	reported	GCST90199696	TRUE	1e-05
rs45603636	A	G	-0.392277	0.0102711	0.0769037	3.38053e-07	GCST90199696	reported	GCST90199696	TRUE	1e-05
rs4848147	A	G	-0.0712734	0.377018	0.0158212	6.63993e-06	GCST90199696	reported	GCST90199696	TRUE	1e-05
rs4856225	T	C	0.0867398	0.795048	0.0191329	5.8002e-06	GCST90199696	reported	GCST90199696	TRUE	1e-05
rs59603647	G	C	0.0976318	0.158436	0.0214455	5.29969e-06	GCST90199696	reported	GCST90199696	TRUE	1e-05
rs62246138	A	G	-0.208306	0.0322933	0.0441862	2.42575e-06	GCST90199696	reported	GCST90199696	TRUE	1e-05
rs6909263	A	G	0.0696963	0.432108	0.0156089	8.00082e-06	GCST90199696	reported	GCST90199696	TRUE	1e-05
rs73328382	A	C	-0.470821	0.00587879	0.101083	3.19674e-06	GCST90199696	reported	GCST90199696	TRUE	1e-05
rs75972606	C	T	0.208073	0.0285056	0.0462893	6.9548e-06	GCST90199696	reported	GCST90199696	TRUE	1e-05
rs11070743	T	C	0.0721838	0.578776	0.0153097	2.4181e-06	GCST90199697	reported	GCST90199697	TRUE	1e-05
rs1126743	A	G	0.136271	0.791893	0.0185101	1.81245e-13	GCST90199697	reported	GCST90199697	TRUE	1e-05
rs114733295	T	G	0.278693	0.0156079	0.0604881	4.07714e-06	GCST90199697	reported	GCST90199697	TRUE	1e-05
rs12662092	A	G	0.0970377	0.153963	0.020626	2.54331e-06	GCST90199697	reported	GCST90199697	TRUE	1e-05
rs13070262	T	C	-0.0810322	0.231974	0.0181387	7.91858e-06	GCST90199697	reported	GCST90199697	TRUE	1e-05
rs184688493	A	C	0.181186	0.0451641	0.0359985	4.82502e-07	GCST90199697	reported	GCST90199697	TRUE	1e-05
rs185720945	C	A	0.250057	0.0182593	0.0557587	7.3041e-06	GCST90199697	reported	GCST90199697	TRUE	1e-05
rs192475369	T	A	0.269888	0.0167687	0.0575722	2.76128e-06	GCST90199697	reported	GCST90199697	TRUE	1e-05
rs2351032	A	G	-0.0714967	0.478607	0.0151331	2.3065e-06	GCST90199697	reported	GCST90199697	TRUE	1e-05
rs3123536	T	C	0.126379	0.89625	0.0245728	2.7033e-07	GCST90199697	reported	GCST90199697	TRUE	1e-05
rs34744504	G	T	-0.0814315	0.505166	0.0156028	1.79863e-07	GCST90199697	reported	GCST90199697	TRUE	1e-05
rs35281705	A	G	0.0716316	0.6779	0.0162007	9.80114e-06	GCST90199697	reported	GCST90199697	TRUE	1e-05
rs4149067	G	C	0.0832833	0.191759	0.0188237	9.67132e-06	GCST90199697	reported	GCST90199697	TRUE	1e-05
rs55674412	T	A	-0.143218	0.0595855	0.0316604	6.08044e-06	GCST90199697	reported	GCST90199697	TRUE	1e-05
rs6024739	C	T	-0.082091	0.756911	0.0179227	4.64338e-06	GCST90199697	reported	GCST90199697	TRUE	1e-05
rs6719212	A	G	-0.0668909	0.536605	0.0149722	7.90801e-06	GCST90199697	reported	GCST90199697	TRUE	1e-05
rs6983258	G	T	0.114187	0.0967329	0.0252057	5.89203e-06	GCST90199697	reported	GCST90199697	TRUE	1e-05
rs7116407	T	C	-0.173285	0.0368633	0.0391521	9.60228e-06	GCST90199697	reported	GCST90199697	TRUE	1e-05
rs73135319	T	C	0.0978948	0.145563	0.0212543	4.10725e-06	GCST90199697	reported	GCST90199697	TRUE	1e-05
rs75648263	A	T	-0.15344	0.0564846	0.0325258	2.38773e-06	GCST90199697	reported	GCST90199697	TRUE	1e-05
rs79949294	T	G	-0.3048	0.014638	0.0618631	8.34987e-07	GCST90199697	reported	GCST90199697	TRUE	1e-05
rs80102840	A	G	-0.270487	0.0173319	0.0576409	2.69718e-06	GCST90199697	reported	GCST90199697	TRUE	1e-05
rs8054168	A	C	-0.0690726	0.45913	0.0151392	5.05477e-06	GCST90199697	reported	GCST90199697	TRUE	1e-05
rs10746936	T	C	0.0696135	0.469755	0.0156968	9.21239e-06	GCST90199698	reported	GCST90199698	TRUE	1e-05
rs10999904	A	G	-0.119035	0.0978539	0.0260573	4.91885e-06	GCST90199698	reported	GCST90199698	TRUE	1e-05
rs1171616	T	G	0.143846	0.769799	0.0186464	1.21539e-14	GCST90199698	reported	GCST90199698	TRUE	1e-05
rs117954000	A	G	0.28097	0.0154727	0.0628735	7.86575e-06	GCST90199698	reported	GCST90199698	TRUE	1e-05
rs1361218	A	G	0.070309	0.437217	0.0158874	9.62371e-06	GCST90199698	reported	GCST90199698	TRUE	1e-05
rs17419942	T	C	-0.174599	0.045358	0.0372747	2.81177e-06	GCST90199698	reported	GCST90199698	TRUE	1e-05
rs17876025	G	A	0.462622	0.00642595	0.096872	1.79167e-06	GCST90199698	reported	GCST90199698	TRUE	1e-05
rs192049058	A	C	-0.0881467	0.223096	0.0182397	1.34712e-06	GCST90199698	reported	GCST90199698	TRUE	1e-05
rs2392361	A	G	-0.0750551	0.657921	0.0166474	6.52794e-06	GCST90199698	reported	GCST90199698	TRUE	1e-05
rs28504259	G	C	0.106097	0.352048	0.0163475	8.57719e-11	GCST90199698	reported	GCST90199698	TRUE	1e-05
rs2938016	A	G	-0.100863	0.14177	0.0220059	4.57318e-06	GCST90199698	reported	GCST90199698	TRUE	1e-05
rs4076181	T	C	0.0865338	0.249242	0.0181584	1.88381e-06	GCST90199698	reported	GCST90199698	TRUE	1e-05
rs4350602	T	C	0.101579	0.7305	0.0173281	4.57168e-09	GCST90199698	reported	GCST90199698	TRUE	1e-05
rs58452291	A	G	-0.0810424	0.283074	0.017104	2.1561e-06	GCST90199698	reported	GCST90199698	TRUE	1e-05
rs594855	G	A	0.0730304	0.34902	0.0164346	8.8424e-06	GCST90199698	reported	GCST90199698	TRUE	1e-05
rs623898	G	A	0.0978518	0.14762	0.0218005	7.17206e-06	GCST90199698	reported	GCST90199698	TRUE	1e-05
rs662138	G	C	-0.426307	0.174911	0.0197773	4.72082e-103	GCST90199698	reported	GCST90199698	TRUE	1e-05
rs7111570	T	C	0.775156	0.0276081	0.0463532	8.94066e-63	GCST90199698	reported	GCST90199698	TRUE	1e-05
rs7178274	A	G	0.0839445	0.215784	0.018775	7.78225e-06	GCST90199698	reported	GCST90199698	TRUE	1e-05
rs72758669	C	G	0.221719	0.0289582	0.0459139	1.37207e-06	GCST90199698	reported	GCST90199698	TRUE	1e-05
rs72778532	T	C	0.141234	0.0692925	0.0299006	2.31889e-06	GCST90199698	reported	GCST90199698	TRUE	1e-05
rs73212370	T	G	-0.152833	0.0582117	0.0330324	3.71425e-06	GCST90199698	reported	GCST90199698	TRUE	1e-05
rs74505345	T	C	-0.178643	0.0377886	0.0401706	8.70369e-06	GCST90199698	reported	GCST90199698	TRUE	1e-05
rs75005157	G	A	0.440409	0.00686096	0.0934244	2.42821e-06	GCST90199698	reported	GCST90199698	TRUE	1e-05
rs76370801	T	A	0.137578	0.0750183	0.0291995	2.45692e-06	GCST90199698	reported	GCST90199698	TRUE	1e-05
rs7759074	C	A	-0.100958	0.829783	0.0204135	7.58954e-07	GCST90199698	reported	GCST90199698	TRUE	1e-05
rs79495512	C	T	0.139457	0.0877236	0.0271292	2.74045e-07	GCST90199698	reported	GCST90199698	TRUE	1e-05
rs80254170	G	A	-0.397805	0.074915	0.0286752	9.26033e-44	GCST90199698	reported	GCST90199698	TRUE	1e-05
rs9600076	C	A	0.199831	0.0309483	0.0448813	8.49043e-06	GCST90199698	reported	GCST90199698	TRUE	1e-05
rs111796206	T	C	-0.115436	0.123086	0.0238656	1.31866e-06	GCST90199699	reported	GCST90199699	TRUE	1e-05
rs112705243	A	G	0.376056	0.00981976	0.0783431	1.58577e-06	GCST90199699	reported	GCST90199699	TRUE	1e-05
rs117733936	A	G	-0.340739	0.0120124	0.0713944	1.81835e-06	GCST90199699	reported	GCST90199699	TRUE	1e-05
rs12627283	A	G	0.079183	0.336232	0.0166425	1.95645e-06	GCST90199699	reported	GCST90199699	TRUE	1e-05
rs139776	T	C	-0.0806676	0.331781	0.0169773	2.01912e-06	GCST90199699	reported	GCST90199699	TRUE	1e-05
rs143087551	A	G	-0.793099	0.00203519	0.177766	8.13921e-06	GCST90199699	reported	GCST90199699	TRUE	1e-05
rs1527707	A	G	0.0810211	0.233147	0.0182657	9.17721e-06	GCST90199699	reported	GCST90199699	TRUE	1e-05
rs34180124	A	T	-0.182911	0.0414807	0.0386325	2.19435e-06	GCST90199699	reported	GCST90199699	TRUE	1e-05
rs4239694	G	T	-0.0781726	0.311441	0.0169873	4.18834e-06	GCST90199699	reported	GCST90199699	TRUE	1e-05
rs4510117	G	A	-0.0996801	0.810751	0.0197508	4.49036e-07	GCST90199699	reported	GCST90199699	TRUE	1e-05
rs56113850	C	T	0.102938	0.577247	0.0155847	3.97426e-11	GCST90199699	reported	GCST90199699	TRUE	1e-05
rs6569661	G	A	-0.0890327	0.726704	0.0177975	5.65788e-07	GCST90199699	reported	GCST90199699	TRUE	1e-05
rs7485338	A	G	-0.0807483	0.685902	0.0175523	4.21604e-06	GCST90199699	reported	GCST90199699	TRUE	1e-05
rs77910442	A	G	-0.131593	0.0740672	0.029621	8.88933e-06	GCST90199699	reported	GCST90199699	TRUE	1e-05
rs78453216	A	C	0.0848639	0.21646	0.0191164	9.02436e-06	GCST90199699	reported	GCST90199699	TRUE	1e-05
rs78785915	G	A	-0.185265	0.0564376	0.0341153	5.61823e-08	GCST90199699	reported	GCST90199699	TRUE	1e-05
rs78937667	C	T	-0.191969	0.0456077	0.0373094	2.67058e-07	GCST90199699	reported	GCST90199699	TRUE	1e-05
rs79149266	T	A	0.325032	0.0126441	0.0696894	3.10111e-06	GCST90199699	reported	GCST90199699	TRUE	1e-05
rs7940662	G	T	-0.157102	0.0519085	0.0353601	8.87477e-06	GCST90199699	reported	GCST90199699	TRUE	1e-05
rs79654336	A	G	-0.169477	0.047504	0.0363027	3.03503e-06	GCST90199699	reported	GCST90199699	TRUE	1e-05
rs10134992	G	T	-0.143609	0.0590176	0.0322178	8.29411e-06	GCST90199700	reported	GCST90199700	TRUE	1e-05
rs10788817	G	C	0.107101	0.601933	0.0152709	2.3263e-12	GCST90199700	reported	GCST90199700	TRUE	1e-05
rs117822743	T	C	0.265639	0.0177088	0.057062	3.23549e-06	GCST90199700	reported	GCST90199700	TRUE	1e-05
rs144872231	T	C	-0.340328	0.0131837	0.0660982	2.62127e-07	GCST90199700	reported	GCST90199700	TRUE	1e-05
rs1500511	T	C	-0.079424	0.403034	0.0155803	3.43741e-07	GCST90199700	reported	GCST90199700	TRUE	1e-05
rs6795560	T	C	-0.201114	0.0316332	0.0429259	2.79774e-06	GCST90199700	reported	GCST90199700	TRUE	1e-05
rs710362	G	A	0.156938	0.0490473	0.0345569	5.58724e-06	GCST90199700	reported	GCST90199700	TRUE	1e-05
rs78085499	T	C	-0.214162	0.0269545	0.0459171	3.09984e-06	GCST90199700	reported	GCST90199700	TRUE	1e-05
rs78283788	C	A	0.300773	0.0142139	0.0637358	2.36933e-06	GCST90199700	reported	GCST90199700	TRUE	1e-05
rs10769857	G	A	-0.0734024	0.372713	0.0158516	3.64607e-06	GCST90199701	reported	GCST90199701	TRUE	1e-05
rs11668053	G	A	0.0809662	0.367863	0.0164631	8.74205e-07	GCST90199701	reported	GCST90199701	TRUE	1e-05
rs12651574	T	A	0.0930846	0.19316	0.0196272	2.10945e-06	GCST90199701	reported	GCST90199701	TRUE	1e-05
rs139624237	A	G	-0.247876	0.0210683	0.0530119	2.92725e-06	GCST90199701	reported	GCST90199701	TRUE	1e-05
rs147647394	T	C	0.244235	0.0198983	0.0544517	7.27912e-06	GCST90199701	reported	GCST90199701	TRUE	1e-05
rs147773070	G	A	0.278218	0.0174281	0.0582232	1.76622e-06	GCST90199701	reported	GCST90199701	TRUE	1e-05
rs148487090	T	C	0.111363	0.108173	0.0248654	7.51213e-06	GCST90199701	reported	GCST90199701	TRUE	1e-05
rs149053219	A	G	0.359193	0.0109129	0.0742272	1.30424e-06	GCST90199701	reported	GCST90199701	TRUE	1e-05
rs17129121	T	C	0.100665	0.133709	0.0222361	5.97983e-06	GCST90199701	reported	GCST90199701	TRUE	1e-05
rs181087352	A	T	0.235882	0.0230128	0.050981	3.71262e-06	GCST90199701	reported	GCST90199701	TRUE	1e-05
rs35737522	C	A	0.0781342	0.292194	0.0174801	7.82599e-06	GCST90199701	reported	GCST90199701	TRUE	1e-05
rs522043	A	G	0.101122	0.154834	0.0212015	1.84611e-06	GCST90199701	reported	GCST90199701	TRUE	1e-05
rs61577547	T	C	0.241647	0.025296	0.0488327	7.48013e-07	GCST90199701	reported	GCST90199701	TRUE	1e-05
rs72673300	A	G	0.153106	0.0533779	0.0343738	8.42311e-06	GCST90199701	reported	GCST90199701	TRUE	1e-05
rs75590589	T	A	-0.116373	0.102041	0.0251176	3.60149e-06	GCST90199701	reported	GCST90199701	TRUE	1e-05
rs780598	A	G	-0.112598	0.120056	0.0237533	2.13418e-06	GCST90199701	reported	GCST90199701	TRUE	1e-05
rs7918084	T	C	0.0720526	0.554942	0.0155056	3.37002e-06	GCST90199701	reported	GCST90199701	TRUE	1e-05
rs10896072	G	C	0.123215	0.100086	0.0275844	7.93809e-06	GCST90199702	reported	GCST90199702	TRUE	1e-05
rs11219832	T	C	0.163905	0.0555164	0.0362189	6.02771e-06	GCST90199702	reported	GCST90199702	TRUE	1e-05
rs113394196	C	T	0.126862	0.093918	0.0284621	8.30219e-06	GCST90199702	reported	GCST90199702	TRUE	1e-05
rs11663973	A	G	-0.0775082	0.385191	0.017033	5.3522e-06	GCST90199702	reported	GCST90199702	TRUE	1e-05
rs116845450	T	C	-0.190663	0.0403042	0.0420472	5.774e-06	GCST90199702	reported	GCST90199702	TRUE	1e-05
rs1234128	G	A	0.114149	0.117203	0.0258373	9.96222e-06	GCST90199702	reported	GCST90199702	TRUE	1e-05
rs1323009	A	G	0.262208	0.0260931	0.0512087	3.04937e-07	GCST90199702	reported	GCST90199702	TRUE	1e-05
rs148641172	A	G	0.256697	0.0226241	0.0561793	4.89502e-06	GCST90199702	reported	GCST90199702	TRUE	1e-05
rs192540541	C	T	0.217928	0.0314591	0.0475352	4.54955e-06	GCST90199702	reported	GCST90199702	TRUE	1e-05
rs2577620	G	A	0.100767	0.157757	0.0225727	8.03955e-06	GCST90199702	reported	GCST90199702	TRUE	1e-05
rs289558	T	C	-0.155393	0.924616	0.0316191	8.90029e-07	GCST90199702	reported	GCST90199702	TRUE	1e-05
rs34321271	T	C	0.127946	0.115799	0.0259802	8.44664e-07	GCST90199702	reported	GCST90199702	TRUE	1e-05
rs36043527	C	T	-0.0889066	0.326017	0.0180678	8.62225e-07	GCST90199702	reported	GCST90199702	TRUE	1e-05
rs62364248	C	T	0.27404	0.0181741	0.0616399	8.75606e-06	GCST90199702	reported	GCST90199702	TRUE	1e-05
rs67816826	T	C	0.159531	0.0697744	0.0335054	1.92303e-06	GCST90199702	reported	GCST90199702	TRUE	1e-05
rs7136437	A	G	0.0830624	0.674274	0.0181434	4.69215e-06	GCST90199702	reported	GCST90199702	TRUE	1e-05
rs7248502	A	G	-0.0734705	0.534847	0.0165507	9.03259e-06	GCST90199702	reported	GCST90199702	TRUE	1e-05
rs73232175	G	A	0.243472	0.024197	0.0532321	4.78987e-06	GCST90199702	reported	GCST90199702	TRUE	1e-05
rs74891946	G	C	-0.12874	0.0993767	0.0275549	2.98107e-06	GCST90199702	reported	GCST90199702	TRUE	1e-05
rs10891495	C	T	-0.0870282	0.186856	0.0192069	5.86818e-06	GCST90199703	reported	GCST90199703	TRUE	1e-05
rs10982103	G	C	-0.252349	0.0212088	0.0524762	1.51813e-06	GCST90199703	reported	GCST90199703	TRUE	1e-05
rs111713085	G	A	-0.177322	0.0386059	0.0393378	6.5546e-06	GCST90199703	reported	GCST90199703	TRUE	1e-05
rs11264359	G	A	0.0754303	0.265271	0.0169381	8.4563e-06	GCST90199703	reported	GCST90199703	TRUE	1e-05
rs117014471	G	C	-0.24647	0.0183294	0.0557858	9.95513e-06	GCST90199703	reported	GCST90199703	TRUE	1e-05
rs117535619	T	C	-0.20825	0.0265105	0.0464706	7.41827e-06	GCST90199703	reported	GCST90199703	TRUE	1e-05
rs12326933	T	C	0.0719865	0.331463	0.0160816	7.59359e-06	GCST90199703	reported	GCST90199703	TRUE	1e-05
rs12649558	G	A	0.0707147	0.319569	0.0160018	9.9084e-06	GCST90199703	reported	GCST90199703	TRUE	1e-05
rs143145930	G	A	-0.330546	0.0103207	0.0747074	9.66468e-06	GCST90199703	reported	GCST90199703	TRUE	1e-05
rs190099951	G	T	0.257515	0.0186663	0.055444	3.40743e-06	GCST90199703	reported	GCST90199703	TRUE	1e-05
rs190374566	A	T	-0.117997	0.0951195	0.0256883	4.36082e-06	GCST90199703	reported	GCST90199703	TRUE	1e-05
rs2169784	G	C	0.0801118	0.714498	0.0166361	1.46805e-06	GCST90199703	reported	GCST90199703	TRUE	1e-05
rs274554	C	T	-0.152825	0.838569	0.020322	5.47033e-14	GCST90199703	reported	GCST90199703	TRUE	1e-05
rs34111586	C	T	-0.100291	0.13561	0.0219644	4.96929e-06	GCST90199703	reported	GCST90199703	TRUE	1e-05
rs34345842	T	C	0.182885	0.0354336	0.0404884	6.27311e-06	GCST90199703	reported	GCST90199703	TRUE	1e-05
rs3755840	C	T	-0.144666	0.0679522	0.0298356	1.24223e-06	GCST90199703	reported	GCST90199703	TRUE	1e-05
rs4471995	T	G	0.141485	0.0618359	0.0316177	7.64565e-06	GCST90199703	reported	GCST90199703	TRUE	1e-05
rs60482625	C	T	0.170607	0.0440024	0.0362727	2.55778e-06	GCST90199703	reported	GCST90199703	TRUE	1e-05
rs62497379	A	G	0.221299	0.0292734	0.0462149	1.68042e-06	GCST90199703	reported	GCST90199703	TRUE	1e-05
rs6930584	A	G	0.0867954	0.201262	0.0188615	4.1903e-06	GCST90199703	reported	GCST90199703	TRUE	1e-05
rs72737428	T	A	0.204921	0.0275123	0.0459822	8.32995e-06	GCST90199703	reported	GCST90199703	TRUE	1e-05
rs76683466	T	C	-0.156926	0.047164	0.0354827	9.75159e-06	GCST90199703	reported	GCST90199703	TRUE	1e-05
rs77864761	T	C	-0.226865	0.028512	0.0450862	4.85886e-07	GCST90199703	reported	GCST90199703	TRUE	1e-05
rs78873744	A	G	-0.233028	0.0231946	0.0499864	3.13409e-06	GCST90199703	reported	GCST90199703	TRUE	1e-05
rs8051286	A	G	-0.103275	0.153783	0.0210545	9.337e-07	GCST90199703	reported	GCST90199703	TRUE	1e-05
rs9710247	G	A	0.0707154	0.52002	0.015176	3.16668e-06	GCST90199703	reported	GCST90199703	TRUE	1e-05
rs10028378	G	T	0.0996459	0.825977	0.0214694	3.46238e-06	GCST90199704	reported	GCST90199704	TRUE	1e-05
rs1126742	G	A	-0.251503	0.125154	0.023906	6.95003e-26	GCST90199704	reported	GCST90199704	TRUE	1e-05
rs1153602	A	T	-0.0812575	0.336326	0.0167246	1.18251e-06	GCST90199704	reported	GCST90199704	TRUE	1e-05
rs117724688	C	T	-0.285861	0.0156444	0.0637472	7.31543e-06	GCST90199704	reported	GCST90199704	TRUE	1e-05
rs150942244	T	C	0.265696	0.02	0.0565046	2.57372e-06	GCST90199704	reported	GCST90199704	TRUE	1e-05
rs2837077	T	C	0.0782247	0.450339	0.0160525	1.09884e-06	GCST90199704	reported	GCST90199704	TRUE	1e-05
rs3009980	G	A	-0.0795132	0.283734	0.0177061	7.09816e-06	GCST90199704	reported	GCST90199704	TRUE	1e-05
rs61875118	C	T	0.0877104	0.226165	0.0192357	5.12112e-06	GCST90199704	reported	GCST90199704	TRUE	1e-05
rs62384970	C	T	0.163727	0.0492196	0.0366287	7.82563e-06	GCST90199704	reported	GCST90199704	TRUE	1e-05
rs6668000	A	G	0.0781327	0.630499	0.0167975	3.29629e-06	GCST90199704	reported	GCST90199704	TRUE	1e-05
rs72817577	T	C	-0.235596	0.0282864	0.047502	7.0599e-07	GCST90199704	reported	GCST90199704	TRUE	1e-05
rs7542137	T	C	0.103358	0.603252	0.0161578	1.58688e-10	GCST90199704	reported	GCST90199704	TRUE	1e-05
rs75538425	A	G	-0.241555	0.0228517	0.0534977	6.32457e-06	GCST90199704	reported	GCST90199704	TRUE	1e-05
rs75995468	T	C	0.11364	0.138317	0.0232304	9.98859e-07	GCST90199704	reported	GCST90199704	TRUE	1e-05
rs77899273	C	T	0.135289	0.0821363	0.0296619	5.08999e-06	GCST90199704	reported	GCST90199704	TRUE	1e-05
rs79795772	A	G	-0.189938	0.0396291	0.0407287	3.109e-06	GCST90199704	reported	GCST90199704	TRUE	1e-05
rs10271639	A	G	0.10677	0.13343	0.0241466	9.79057e-06	GCST90199705	reported	GCST90199705	TRUE	1e-05
rs1047891	A	C	0.358921	0.320777	0.0172869	9.42979e-96	GCST90199705	reported	GCST90199705	TRUE	1e-05
rs10502723	C	A	-0.107673	0.171601	0.0216146	6.30866e-07	GCST90199705	reported	GCST90199705	TRUE	1e-05
rs113113237	A	G	0.155816	0.0741099	0.0312246	6.03244e-07	GCST90199705	reported	GCST90199705	TRUE	1e-05
rs116354475	A	T	-0.14616	0.0676536	0.0326907	7.78528e-06	GCST90199705	reported	GCST90199705	TRUE	1e-05
rs139058708	A	G	0.336758	0.0129933	0.0732119	4.22937e-06	GCST90199705	reported	GCST90199705	TRUE	1e-05
rs149451223	A	G	-0.138044	0.0821394	0.0299966	4.18492e-06	GCST90199705	reported	GCST90199705	TRUE	1e-05
rs1761768	A	G	0.0773685	0.391021	0.0169702	5.13766e-06	GCST90199705	reported	GCST90199705	TRUE	1e-05
rs17738836	A	T	0.110047	0.127268	0.0244801	6.94557e-06	GCST90199705	reported	GCST90199705	TRUE	1e-05
rs183900347	G	A	0.408657	0.00996153	0.0828661	8.15844e-07	GCST90199705	reported	GCST90199705	TRUE	1e-05
rs2297442	C	T	-0.098395	0.288836	0.0178947	3.82931e-08	GCST90199705	reported	GCST90199705	TRUE	1e-05
rs34312136	C	T	-0.0785527	0.387268	0.0168524	3.14332e-06	GCST90199705	reported	GCST90199705	TRUE	1e-05
rs35279025	C	T	-0.149387	0.0674609	0.0327442	5.06117e-06	GCST90199705	reported	GCST90199705	TRUE	1e-05
rs568861	C	T	0.3317	0.986788	0.072081	4.18904e-06	GCST90199705	reported	GCST90199705	TRUE	1e-05
rs60774377	C	T	0.116302	0.422212	0.0163996	1.32409e-12	GCST90199705	reported	GCST90199705	TRUE	1e-05
rs62395189	C	T	-0.0969247	0.210787	0.0208577	3.3688e-06	GCST90199705	reported	GCST90199705	TRUE	1e-05
rs71452677	T	C	0.205409	0.0315334	0.0462722	9.03203e-06	GCST90199705	reported	GCST90199705	TRUE	1e-05
rs72850271	T	C	0.218893	0.0316222	0.0469541	3.13375e-06	GCST90199705	reported	GCST90199705	TRUE	1e-05
rs79939937	C	G	0.26313	0.0204935	0.0573583	4.48635e-06	GCST90199705	reported	GCST90199705	TRUE	1e-05
rs10114702	T	C	-0.0804496	0.492612	0.0179882	7.73677e-06	GCST90199706	reported	GCST90199706	TRUE	1e-05
rs1047891	A	C	0.297264	0.32329	0.0190512	6.89919e-55	GCST90199706	reported	GCST90199706	TRUE	1e-05
rs10511029	C	A	-0.133479	0.101598	0.0299363	8.24337e-06	GCST90199706	reported	GCST90199706	TRUE	1e-05
rs10774580	G	A	-0.10246	0.605206	0.0182646	2.02565e-08	GCST90199706	reported	GCST90199706	TRUE	1e-05
rs10791908	C	T	-0.0938986	0.56725	0.0180659	2.01938e-07	GCST90199706	reported	GCST90199706	TRUE	1e-05
rs113386469	T	C	0.30677	0.0180412	0.0678397	6.12635e-06	GCST90199706	reported	GCST90199706	TRUE	1e-05
rs117379775	T	C	0.194056	0.045998	0.0426186	5.28081e-06	GCST90199706	reported	GCST90199706	TRUE	1e-05
rs12929740	T	C	0.214946	0.0433584	0.0443435	1.2515e-06	GCST90199706	reported	GCST90199706	TRUE	1e-05
rs144453662	A	G	-0.372494	0.0119383	0.0831534	7.4784e-06	GCST90199706	reported	GCST90199706	TRUE	1e-05
rs147915227	A	G	-0.391634	0.0119405	0.0822557	1.92469e-06	GCST90199706	reported	GCST90199706	TRUE	1e-05
rs189290350	T	C	0.311355	0.0222776	0.0608689	3.13447e-07	GCST90199706	reported	GCST90199706	TRUE	1e-05
rs199633495	A	T	0.179259	0.0527276	0.03982	6.74031e-06	GCST90199706	reported	GCST90199706	TRUE	1e-05
rs2014355	C	T	0.557922	0.294337	0.0183717	1e-200	GCST90199706	reported	GCST90199706	TRUE	1e-05
rs2297442	C	T	-0.0892615	0.292626	0.0195489	4.96969e-06	GCST90199706	reported	GCST90199706	TRUE	1e-05
rs35220549	G	A	0.149373	0.0869925	0.0319249	2.8845e-06	GCST90199706	reported	GCST90199706	TRUE	1e-05
rs6752046	G	A	-0.087578	0.615683	0.0188357	3.32635e-06	GCST90199706	reported	GCST90199706	TRUE	1e-05
rs7589705	G	T	-0.210638	0.956957	0.0441862	1.86945e-06	GCST90199706	reported	GCST90199706	TRUE	1e-05
rs78912274	G	A	-0.193671	0.0451383	0.042911	6.38236e-06	GCST90199706	reported	GCST90199706	TRUE	1e-05
rs973080	T	A	-0.099258	0.280402	0.0203566	1.08273e-06	GCST90199706	reported	GCST90199706	TRUE	1e-05
rs10096113	C	T	0.0885937	0.250652	0.0178977	7.42106e-07	GCST90199707	reported	GCST90199707	TRUE	1e-05
rs10515706	T	C	0.0698597	0.425653	0.0156562	8.11592e-06	GCST90199707	reported	GCST90199707	TRUE	1e-05
rs10852553	A	G	-0.0971861	0.163893	0.0207004	2.66754e-06	GCST90199707	reported	GCST90199707	TRUE	1e-05
rs11156811	T	A	0.152078	0.0543695	0.0342606	9.04364e-06	GCST90199707	reported	GCST90199707	TRUE	1e-05
rs111891663	A	G	-0.139178	0.0681316	0.030406	4.71015e-06	GCST90199707	reported	GCST90199707	TRUE	1e-05
rs11205923	T	C	0.156364	0.947637	0.0345217	5.91413e-06	GCST90199707	reported	GCST90199707	TRUE	1e-05
rs11259907	G	A	0.0727684	0.337179	0.0163122	8.15797e-06	GCST90199707	reported	GCST90199707	TRUE	1e-05
rs11670711	A	G	0.128095	0.113437	0.0251886	3.66775e-07	GCST90199707	reported	GCST90199707	TRUE	1e-05
rs12093576	T	C	0.0734065	0.56731	0.0156805	2.84928e-06	GCST90199707	reported	GCST90199707	TRUE	1e-05
rs12553678	T	A	0.111858	0.103089	0.0251441	8.64013e-06	GCST90199707	reported	GCST90199707	TRUE	1e-05
rs143638473	G	A	-0.357752	0.0104485	0.0752802	2.01145e-06	GCST90199707	reported	GCST90199707	TRUE	1e-05
rs147177631	A	G	-0.280112	0.015911	0.0618871	6.00603e-06	GCST90199707	reported	GCST90199707	TRUE	1e-05
rs1543169	G	A	-0.0719117	0.458109	0.0161105	8.05746e-06	GCST90199707	reported	GCST90199707	TRUE	1e-05
rs16851395	C	T	0.326104	0.0122636	0.0692775	2.51129e-06	GCST90199707	reported	GCST90199707	TRUE	1e-05
rs1833216	C	T	0.0705979	0.575428	0.0156773	6.69415e-06	GCST90199707	reported	GCST90199707	TRUE	1e-05
rs1868000	G	A	0.101119	0.848772	0.0217317	3.2705e-06	GCST90199707	reported	GCST90199707	TRUE	1e-05
rs191591122	T	G	0.184425	0.0374908	0.04041	5.02226e-06	GCST90199707	reported	GCST90199707	TRUE	1e-05
rs2582975	A	T	-0.112768	0.101883	0.025505	9.80584e-06	GCST90199707	reported	GCST90199707	TRUE	1e-05
rs2583825	C	T	-0.0736045	0.359442	0.0161671	5.29506e-06	GCST90199707	reported	GCST90199707	TRUE	1e-05
rs60037927	A	G	-0.127713	0.0919234	0.0272681	2.81874e-06	GCST90199707	reported	GCST90199707	TRUE	1e-05
rs6085145	A	G	0.0820237	0.715377	0.0179126	4.6695e-06	GCST90199707	reported	GCST90199707	TRUE	1e-05
rs62316592	C	A	0.24215	0.0310025	0.0441591	4.16783e-08	GCST90199707	reported	GCST90199707	TRUE	1e-05
rs6887345	G	T	0.071448	0.607299	0.0157916	6.05597e-06	GCST90199707	reported	GCST90199707	TRUE	1e-05
rs7519829	A	G	-0.0852373	0.223582	0.0185522	4.33887e-06	GCST90199707	reported	GCST90199707	TRUE	1e-05
rs9480064	T	G	0.0726245	0.483257	0.015738	3.93857e-06	GCST90199707	reported	GCST90199707	TRUE	1e-05
rs9531672	T	C	0.0955339	0.827297	0.0204058	2.84511e-06	GCST90199707	reported	GCST90199707	TRUE	1e-05
rs11067600	C	T	-0.258604	0.0181576	0.0558458	3.64464e-06	GCST90199708	reported	GCST90199708	TRUE	1e-05
rs113625841	A	G	0.0781236	0.257438	0.0169236	3.90754e-06	GCST90199708	reported	GCST90199708	TRUE	1e-05
rs1171617	T	G	0.247778	0.769099	0.0178083	5.23857e-44	GCST90199708	reported	GCST90199708	TRUE	1e-05
rs117762677	T	C	0.185708	0.034713	0.0409188	5.6668e-06	GCST90199708	reported	GCST90199708	TRUE	1e-05
rs1285961	T	G	0.0687388	0.617494	0.015249	6.55158e-06	GCST90199708	reported	GCST90199708	TRUE	1e-05
rs140119231	C	T	-0.379836	0.00778589	0.0848899	7.66071e-06	GCST90199708	reported	GCST90199708	TRUE	1e-05
rs149413352	A	C	0.690166	0.0106305	0.0725034	1.74723e-21	GCST90199708	reported	GCST90199708	TRUE	1e-05
rs2155483	T	C	-0.0673428	0.48503	0.0151185	8.41559e-06	GCST90199708	reported	GCST90199708	TRUE	1e-05
rs272863	A	G	-0.143665	0.626528	0.0152431	4.30381e-21	GCST90199708	reported	GCST90199708	TRUE	1e-05
rs34536959	A	G	0.159256	0.0449793	0.0359296	9.31732e-06	GCST90199708	reported	GCST90199708	TRUE	1e-05
rs41271129	C	A	0.130884	0.0679771	0.0290072	6.41804e-06	GCST90199708	reported	GCST90199708	TRUE	1e-05
rs4363195	C	T	0.0718604	0.550206	0.0150507	1.80104e-06	GCST90199708	reported	GCST90199708	TRUE	1e-05
rs4777434	T	G	-0.20181	0.02705	0.0455397	9.35686e-06	GCST90199708	reported	GCST90199708	TRUE	1e-05
rs59871056	T	G	0.259816	0.0175545	0.0563606	4.02879e-06	GCST90199708	reported	GCST90199708	TRUE	1e-05
rs61777299	C	A	-0.0704525	0.350658	0.0156682	6.90688e-06	GCST90199708	reported	GCST90199708	TRUE	1e-05
rs662138	G	C	-0.164279	0.175208	0.0194955	3.56065e-17	GCST90199708	reported	GCST90199708	TRUE	1e-05
rs74586727	T	G	0.225696	0.0234753	0.048765	3.68788e-06	GCST90199708	reported	GCST90199708	TRUE	1e-05
rs78397102	C	G	0.299419	0.0136754	0.0634035	2.33039e-06	GCST90199708	reported	GCST90199708	TRUE	1e-05
rs80254170	G	A	-0.151829	0.0753085	0.0278247	4.85248e-08	GCST90199708	reported	GCST90199708	TRUE	1e-05
rs9405575	T	C	-0.0937108	0.148368	0.0208178	6.74836e-06	GCST90199708	reported	GCST90199708	TRUE	1e-05
rs111550309	A	C	0.2283	0.0228043	0.0504705	6.08455e-06	GCST90199709	reported	GCST90199709	TRUE	1e-05
rs113384879	A	G	-0.202666	0.0295366	0.0451202	7.06583e-06	GCST90199709	reported	GCST90199709	TRUE	1e-05
rs116530753	A	G	-0.159121	0.0503749	0.035053	5.64072e-06	GCST90199709	reported	GCST90199709	TRUE	1e-05
rs11735283	C	T	0.0933634	0.159514	0.0208646	7.65084e-06	GCST90199709	reported	GCST90199709	TRUE	1e-05
rs117756469	T	C	0.226212	0.0249637	0.0479432	2.37798e-06	GCST90199709	reported	GCST90199709	TRUE	1e-05
rs118125312	A	G	0.346889	0.0112659	0.0713803	1.17548e-06	GCST90199709	reported	GCST90199709	TRUE	1e-05
rs12431272	G	A	0.17168	0.04158	0.0385126	8.2822e-06	GCST90199709	reported	GCST90199709	TRUE	1e-05
rs12491225	A	G	0.0686821	0.576422	0.0153698	7.87188e-06	GCST90199709	reported	GCST90199709	TRUE	1e-05
rs12628438	C	G	-0.0896604	0.169971	0.0201716	8.79356e-06	GCST90199709	reported	GCST90199709	TRUE	1e-05
rs131291	A	G	-0.0754699	0.717065	0.0168597	7.59266e-06	GCST90199709	reported	GCST90199709	TRUE	1e-05
rs1418573	G	A	0.0818852	0.73084	0.0174648	2.75094e-06	GCST90199709	reported	GCST90199709	TRUE	1e-05
rs142156573	C	A	-0.313463	0.0143033	0.0647374	1.28496e-06	GCST90199709	reported	GCST90199709	TRUE	1e-05
rs147004933	T	G	0.348982	0.0100998	0.0757881	4.13061e-06	GCST90199709	reported	GCST90199709	TRUE	1e-05
rs174546	T	C	-0.182852	0.339156	0.0159898	2.77835e-30	GCST90199709	reported	GCST90199709	TRUE	1e-05
rs4657374	T	A	0.0788287	0.30401	0.0167245	2.43668e-06	GCST90199709	reported	GCST90199709	TRUE	1e-05
rs55875221	G	A	0.0752803	0.38747	0.0159619	2.40244e-06	GCST90199709	reported	GCST90199709	TRUE	1e-05
rs75198642	T	G	-0.144996	0.0752072	0.0287632	4.63043e-07	GCST90199709	reported	GCST90199709	TRUE	1e-05
rs7694943	A	T	-0.0769362	0.280751	0.0173192	8.90267e-06	GCST90199709	reported	GCST90199709	TRUE	1e-05
rs77207094	C	T	-0.25086	0.0186215	0.0566302	9.43255e-06	GCST90199709	reported	GCST90199709	TRUE	1e-05
rs79507970	C	G	0.247818	0.0198788	0.0546123	5.68555e-06	GCST90199709	reported	GCST90199709	TRUE	1e-05
rs9807638	G	A	0.0804403	0.30377	0.0170804	2.48318e-06	GCST90199709	reported	GCST90199709	TRUE	1e-05
rs11084170	G	A	-0.0847801	0.304541	0.0188511	6.8801e-06	GCST90199710	reported	GCST90199710	TRUE	1e-05
rs115021433	C	A	0.231516	0.029674	0.0511969	6.12391e-06	GCST90199710	reported	GCST90199710	TRUE	1e-05
rs11758441	T	C	-0.0782373	0.447204	0.0176724	9.55104e-06	GCST90199710	reported	GCST90199710	TRUE	1e-05
rs1192922	A	C	0.0821714	0.626826	0.0183551	7.57835e-06	GCST90199710	reported	GCST90199710	TRUE	1e-05
rs12737465	A	G	0.0853655	0.58311	0.0176366	1.29681e-06	GCST90199710	reported	GCST90199710	TRUE	1e-05
rs1331432	T	C	-0.0945744	0.749256	0.0201894	2.8083e-06	GCST90199710	reported	GCST90199710	TRUE	1e-05
rs1674120	T	C	-0.0959153	0.771484	0.0215132	8.25613e-06	GCST90199710	reported	GCST90199710	TRUE	1e-05
rs17821152	G	A	-0.082568	0.502	0.0176805	3.01211e-06	GCST90199710	reported	GCST90199710	TRUE	1e-05
rs182193976	A	G	-0.343978	0.0127236	0.0772995	8.58958e-06	GCST90199710	reported	GCST90199710	TRUE	1e-05
rs188133144	A	G	-0.326281	0.0180751	0.065359	5.9714e-07	GCST90199710	reported	GCST90199710	TRUE	1e-05
rs2912547	T	G	0.102133	0.812865	0.0223693	4.97632e-06	GCST90199710	reported	GCST90199710	TRUE	1e-05
rs34156842	G	T	-0.0974655	0.220209	0.021407	5.28913e-06	GCST90199710	reported	GCST90199710	TRUE	1e-05
rs4790506	G	A	-0.103272	0.817557	0.0226087	4.92851e-06	GCST90199710	reported	GCST90199710	TRUE	1e-05
rs56281468	C	G	0.122099	0.138067	0.0252374	1.31154e-06	GCST90199710	reported	GCST90199710	TRUE	1e-05
rs6034162	A	G	-0.0881646	0.602662	0.0179776	9.38423e-07	GCST90199710	reported	GCST90199710	TRUE	1e-05
rs61897793	A	G	0.279215	0.202784	0.0213512	4.44097e-39	GCST90199710	reported	GCST90199710	TRUE	1e-05
rs73179662	A	G	-0.178487	0.0503077	0.0389162	4.50841e-06	GCST90199710	reported	GCST90199710	TRUE	1e-05
rs78525462	C	T	-0.16651	0.0826376	0.0318086	1.65196e-07	GCST90199710	reported	GCST90199710	TRUE	1e-05
rs7874009	T	C	-0.169232	0.0589819	0.0369981	4.78344e-06	GCST90199710	reported	GCST90199710	TRUE	1e-05
rs79715983	C	T	0.120931	0.118937	0.0266484	5.67848e-06	GCST90199710	reported	GCST90199710	TRUE	1e-05
rs987672	A	G	0.0803252	0.626577	0.0181639	9.76783e-06	GCST90199710	reported	GCST90199710	TRUE	1e-05
rs10057995	A	G	-0.147382	0.942548	0.0331884	8.96461e-06	GCST90199711	reported	GCST90199711	TRUE	1e-05
rs11051139	A	G	0.180811	0.0419542	0.0385142	2.67064e-06	GCST90199711	reported	GCST90199711	TRUE	1e-05
rs11084170	G	A	-0.0741713	0.302528	0.0167202	9.16315e-06	GCST90199711	reported	GCST90199711	TRUE	1e-05
rs116530753	A	G	-0.169616	0.0502242	0.0352489	1.49457e-06	GCST90199711	reported	GCST90199711	TRUE	1e-05
rs117324423	C	G	-0.138964	0.0854899	0.0281639	8.05107e-07	GCST90199711	reported	GCST90199711	TRUE	1e-05
rs118125312	A	G	0.331737	0.0113471	0.0714648	3.45112e-06	GCST90199711	reported	GCST90199711	TRUE	1e-05
rs197490	C	T	-0.0705881	0.399458	0.0156181	6.19491e-06	GCST90199711	reported	GCST90199711	TRUE	1e-05
rs2484589	A	G	-0.110029	0.115237	0.0245833	7.61429e-06	GCST90199711	reported	GCST90199711	TRUE	1e-05
rs3731644	C	T	0.115088	0.100739	0.025252	5.1746e-06	GCST90199711	reported	GCST90199711	TRUE	1e-05
rs4657374	T	A	0.0766264	0.304103	0.0167997	5.087e-06	GCST90199711	reported	GCST90199711	TRUE	1e-05
rs56040563	T	C	0.116878	0.107732	0.0250738	3.14147e-06	GCST90199711	reported	GCST90199711	TRUE	1e-05
rs57582149	G	T	0.0831649	0.225185	0.0186701	8.41101e-06	GCST90199711	reported	GCST90199711	TRUE	1e-05
rs6585751	A	G	0.0729518	0.638549	0.0162661	7.29506e-06	GCST90199711	reported	GCST90199711	TRUE	1e-05
rs72609841	T	C	0.0895899	0.196318	0.0194533	4.11696e-06	GCST90199711	reported	GCST90199711	TRUE	1e-05
rs73065156	G	A	-0.270446	0.0160626	0.0606083	8.11272e-06	GCST90199711	reported	GCST90199711	TRUE	1e-05
rs76689759	A	T	-0.112025	0.103274	0.0252994	9.51288e-06	GCST90199711	reported	GCST90199711	TRUE	1e-05
rs79534035	C	G	-0.153818	0.0526677	0.0348004	9.86987e-06	GCST90199711	reported	GCST90199711	TRUE	1e-05
rs79715983	C	T	0.106336	0.117379	0.0236753	7.07435e-06	GCST90199711	reported	GCST90199711	TRUE	1e-05
rs79950608	T	C	0.173967	0.0454435	0.0366861	2.11579e-06	GCST90199711	reported	GCST90199711	TRUE	1e-05
rs9853845	G	A	0.161317	0.0509605	0.0348424	3.65862e-06	GCST90199711	reported	GCST90199711	TRUE	1e-05
rs1112454	G	A	-0.127344	0.0755686	0.0286084	8.53686e-06	GCST90199712	reported	GCST90199712	TRUE	1e-05
rs113019952	C	G	0.293771	0.0144866	0.0626707	2.7651e-06	GCST90199712	reported	GCST90199712	TRUE	1e-05
rs115372546	T	G	-0.293144	0.0134102	0.0647681	6.00926e-06	GCST90199712	reported	GCST90199712	TRUE	1e-05
rs12616476	G	A	0.0788537	0.293141	0.0165413	1.86901e-06	GCST90199712	reported	GCST90199712	TRUE	1e-05
rs13168118	C	A	-0.0963663	0.156261	0.0204906	2.56434e-06	GCST90199712	reported	GCST90199712	TRUE	1e-05
rs140080167	T	G	-0.220911	0.0271191	0.0464445	1.97026e-06	GCST90199712	reported	GCST90199712	TRUE	1e-05
rs145934755	C	A	-0.177073	0.0369356	0.0396422	7.94014e-06	GCST90199712	reported	GCST90199712	TRUE	1e-05
rs17427882	T	G	0.291915	0.0142978	0.0633237	4.02886e-06	GCST90199712	reported	GCST90199712	TRUE	1e-05
rs2328895	T	C	-0.101977	0.555367	0.0150763	1.34154e-11	GCST90199712	reported	GCST90199712	TRUE	1e-05
rs2334	G	T	-0.0749056	0.319509	0.016591	6.337e-06	GCST90199712	reported	GCST90199712	TRUE	1e-05
rs4273331	C	T	-0.0799366	0.252126	0.0172524	3.5977e-06	GCST90199712	reported	GCST90199712	TRUE	1e-05
rs56045372	A	C	-0.265006	0.0157952	0.0598698	9.58282e-06	GCST90199712	reported	GCST90199712	TRUE	1e-05
rs62087948	G	A	-0.135293	0.0679163	0.0299422	6.22891e-06	GCST90199712	reported	GCST90199712	TRUE	1e-05
rs7039675	T	C	0.105252	0.862262	0.0223436	2.4696e-06	GCST90199712	reported	GCST90199712	TRUE	1e-05
rs74965424	T	C	0.208477	0.0260896	0.0466312	7.79402e-06	GCST90199712	reported	GCST90199712	TRUE	1e-05
rs80195214	C	T	-0.208962	0.0280266	0.0457503	4.93679e-06	GCST90199712	reported	GCST90199712	TRUE	1e-05
rs116530753	A	G	-0.162688	0.0502236	0.0340168	1.73049e-06	GCST90199713	reported	GCST90199713	TRUE	1e-05
rs11715464	G	A	-0.0698351	0.380985	0.0153528	5.39841e-06	GCST90199713	reported	GCST90199713	TRUE	1e-05
rs117822743	T	C	0.25079	0.0179047	0.0557662	6.88651e-06	GCST90199713	reported	GCST90199713	TRUE	1e-05
rs12151295	A	G	-0.16702	0.042192	0.03678	5.59745e-06	GCST90199713	reported	GCST90199713	TRUE	1e-05
rs12631177	T	A	-0.0756504	0.256324	0.0169888	8.46943e-06	GCST90199713	reported	GCST90199713	TRUE	1e-05
rs1485003	A	G	-0.0666471	0.515251	0.0148988	7.70133e-06	GCST90199713	reported	GCST90199713	TRUE	1e-05
rs150012979	T	C	0.28069	0.0156951	0.0596515	2.53259e-06	GCST90199713	reported	GCST90199713	TRUE	1e-05
rs150969060	G	C	-0.204332	0.0287665	0.0443824	4.14668e-06	GCST90199713	reported	GCST90199713	TRUE	1e-05
rs2635038	C	T	-0.0696827	0.514184	0.0151911	4.49515e-06	GCST90199713	reported	GCST90199713	TRUE	1e-05
rs28618184	G	A	0.160306	0.0439966	0.0360899	8.91899e-06	GCST90199713	reported	GCST90199713	TRUE	1e-05
rs3731644	C	T	0.110795	0.100798	0.0243667	5.44199e-06	GCST90199713	reported	GCST90199713	TRUE	1e-05
rs4246215	T	G	-0.142925	0.352689	0.0154109	1.78812e-20	GCST90199713	reported	GCST90199713	TRUE	1e-05
rs55823596	G	A	0.0752674	0.316322	0.0160031	2.55997e-06	GCST90199713	reported	GCST90199713	TRUE	1e-05
rs5751579	T	C	0.0758357	0.250883	0.0170057	8.21772e-06	GCST90199713	reported	GCST90199713	TRUE	1e-05
rs61959375	G	A	0.171162	0.0502003	0.0336993	3.79224e-07	GCST90199713	reported	GCST90199713	TRUE	1e-05
rs710362	G	A	0.15362	0.0487642	0.0339923	6.20528e-06	GCST90199713	reported	GCST90199713	TRUE	1e-05
rs77207094	C	T	-0.257172	0.0186103	0.0549006	2.80888e-06	GCST90199713	reported	GCST90199713	TRUE	1e-05
rs77515565	T	C	-0.30259	0.0117277	0.0682104	9.15958e-06	GCST90199713	reported	GCST90199713	TRUE	1e-05
rs79715983	C	T	0.106721	0.11764	0.0228193	2.91426e-06	GCST90199713	reported	GCST90199713	TRUE	1e-05
rs9859509	G	T	0.075365	0.252311	0.0169715	8.96791e-06	GCST90199713	reported	GCST90199713	TRUE	1e-05
rs10136501	C	A	0.128358	0.0866886	0.0271247	2.22153e-06	GCST90199714	reported	GCST90199714	TRUE	1e-05
rs10786187	G	A	0.129488	0.558642	0.0154587	5.45942e-17	GCST90199714	reported	GCST90199714	TRUE	1e-05
rs10820721	A	G	-0.120348	0.208868	0.0186145	1.01094e-10	GCST90199714	reported	GCST90199714	TRUE	1e-05
rs10877079	G	A	0.0716767	0.55432	0.0153618	3.07245e-06	GCST90199714	reported	GCST90199714	TRUE	1e-05
rs113119256	C	T	0.145624	0.0649795	0.0310058	2.64433e-06	GCST90199714	reported	GCST90199714	TRUE	1e-05
rs116213334	T	C	0.225706	0.0243651	0.0486452	3.48669e-06	GCST90199714	reported	GCST90199714	TRUE	1e-05
rs12911273	T	C	-0.077145	0.632688	0.0160613	1.56183e-06	GCST90199714	reported	GCST90199714	TRUE	1e-05
rs13003648	A	G	0.0837114	0.621183	0.0159233	1.46283e-07	GCST90199714	reported	GCST90199714	TRUE	1e-05
rs139429319	T	C	0.241347	0.0253172	0.0485916	6.80489e-07	GCST90199714	reported	GCST90199714	TRUE	1e-05
rs140665602	A	G	0.251618	0.0199731	0.0546998	4.22527e-06	GCST90199714	reported	GCST90199714	TRUE	1e-05
rs1414990	T	C	-0.0805112	0.668221	0.0162976	7.8093e-07	GCST90199714	reported	GCST90199714	TRUE	1e-05
rs186590722	A	G	0.276273	0.0159154	0.060106	4.29797e-06	GCST90199714	reported	GCST90199714	TRUE	1e-05
rs2272600	T	A	-0.0959121	0.146758	0.0215804	8.81371e-06	GCST90199714	reported	GCST90199714	TRUE	1e-05
rs2620340	A	G	0.109402	0.874679	0.0227771	1.56199e-06	GCST90199714	reported	GCST90199714	TRUE	1e-05
rs28474977	T	C	0.084636	0.20154	0.0190455	8.83498e-06	GCST90199714	reported	GCST90199714	TRUE	1e-05
rs2873903	G	A	0.0778525	0.269104	0.0171278	5.48362e-06	GCST90199714	reported	GCST90199714	TRUE	1e-05
rs60168285	T	C	0.186517	0.0359703	0.0407454	4.70275e-06	GCST90199714	reported	GCST90199714	TRUE	1e-05
rs67188235	C	T	0.14029	0.0688459	0.030305	3.66965e-06	GCST90199714	reported	GCST90199714	TRUE	1e-05
rs6869328	C	A	0.135886	0.0751654	0.0288126	2.40285e-06	GCST90199714	reported	GCST90199714	TRUE	1e-05
rs7150815	A	G	-0.0772954	0.470184	0.0151267	3.22397e-07	GCST90199714	reported	GCST90199714	TRUE	1e-05
rs7278735	T	C	0.0893921	0.174358	0.0201929	9.55963e-06	GCST90199714	reported	GCST90199714	TRUE	1e-05
rs73232138	T	C	0.148458	0.0547066	0.0332909	8.2188e-06	GCST90199714	reported	GCST90199714	TRUE	1e-05
rs77972904	A	G	-0.161001	0.0489634	0.0354004	5.41582e-06	GCST90199714	reported	GCST90199714	TRUE	1e-05
rs8106803	G	A	0.0818708	0.682238	0.0174073	2.56049e-06	GCST90199714	reported	GCST90199714	TRUE	1e-05
rs9359594	C	T	0.0701543	0.3841	0.0156165	7.04502e-06	GCST90199714	reported	GCST90199714	TRUE	1e-05
rs9928003	C	A	-0.0912844	0.179173	0.0198857	4.42275e-06	GCST90199714	reported	GCST90199714	TRUE	1e-05
rs10008293	A	T	0.0678932	0.388911	0.0152112	8.06852e-06	GCST90199715	reported	GCST90199715	TRUE	1e-05
rs10164764	A	G	-0.173882	0.0418385	0.035576	1.02069e-06	GCST90199715	reported	GCST90199715	TRUE	1e-05
rs116885450	T	C	-0.155588	0.0436344	0.035151	9.5881e-06	GCST90199715	reported	GCST90199715	TRUE	1e-05
rs12497825	T	A	-0.0737116	0.644488	0.0150861	1.02868e-06	GCST90199715	reported	GCST90199715	TRUE	1e-05
rs1422881	T	C	-0.0701876	0.453304	0.0144292	1.14877e-06	GCST90199715	reported	GCST90199715	TRUE	1e-05
rs143706129	A	G	-0.131294	0.0690223	0.0278821	2.49039e-06	GCST90199715	reported	GCST90199715	TRUE	1e-05
rs180670669	A	G	0.150671	0.0648114	0.0289097	1.87049e-07	GCST90199715	reported	GCST90199715	TRUE	1e-05
rs182193976	A	G	-0.286231	0.0125228	0.0633995	6.34035e-06	GCST90199715	reported	GCST90199715	TRUE	1e-05
rs2371397	A	G	-0.0705478	0.383953	0.0147874	1.83486e-06	GCST90199715	reported	GCST90199715	TRUE	1e-05
rs291035	A	C	0.0867177	0.166768	0.0190835	5.51661e-06	GCST90199715	reported	GCST90199715	TRUE	1e-05
rs4657374	T	A	0.0737841	0.304108	0.0155331	2.0328e-06	GCST90199715	reported	GCST90199715	TRUE	1e-05
rs603424	A	G	-0.0971173	0.175518	0.0185985	1.7722e-07	GCST90199715	reported	GCST90199715	TRUE	1e-05
rs621211	C	T	0.0659414	0.408704	0.0144655	5.15159e-06	GCST90199715	reported	GCST90199715	TRUE	1e-05
rs62316458	A	T	-0.0780658	0.205347	0.0175796	8.9669e-06	GCST90199715	reported	GCST90199715	TRUE	1e-05
rs78325276	C	T	-0.106697	0.100364	0.0236829	6.62972e-06	GCST90199715	reported	GCST90199715	TRUE	1e-05
rs80053496	A	G	-0.219127	0.0209142	0.0491706	8.33207e-06	GCST90199715	reported	GCST90199715	TRUE	1e-05
rs8024577	T	C	-0.0687812	0.655638	0.0146636	2.72394e-06	GCST90199715	reported	GCST90199715	TRUE	1e-05
rs1057868	T	C	-0.0861901	0.282001	0.0171051	4.68329e-07	GCST90199716	reported	GCST90199716	TRUE	1e-05
rs11082247	G	A	-0.073084	0.493677	0.0163002	7.33799e-06	GCST90199716	reported	GCST90199716	TRUE	1e-05
rs1126742	G	A	0.46696	0.130815	0.0223104	2.84601e-97	GCST90199716	reported	GCST90199716	TRUE	1e-05
rs17103464	A	G	0.223738	0.0345561	0.04162	7.62691e-08	GCST90199716	reported	GCST90199716	TRUE	1e-05
rs1825063	G	A	0.0763992	0.644698	0.0161662	2.29146e-06	GCST90199716	reported	GCST90199716	TRUE	1e-05
rs187480892	T	G	-0.3995	0.010507	0.0751295	1.05215e-07	GCST90199716	reported	GCST90199716	TRUE	1e-05
rs2837608	T	C	0.0705353	0.490128	0.0153918	4.59108e-06	GCST90199716	reported	GCST90199716	TRUE	1e-05
rs3765698	C	T	0.127883	0.0774948	0.0289171	9.7603e-06	GCST90199716	reported	GCST90199716	TRUE	1e-05
rs4498620	G	T	-0.101489	0.131155	0.0227506	8.15971e-06	GCST90199716	reported	GCST90199716	TRUE	1e-05
rs62015210	C	T	-0.341229	0.0106994	0.0745449	4.70593e-06	GCST90199716	reported	GCST90199716	TRUE	1e-05
rs7032874	A	G	-0.0835097	0.283639	0.017416	1.6268e-06	GCST90199716	reported	GCST90199716	TRUE	1e-05
rs72694660	T	C	0.166571	0.0596705	0.0326092	3.25426e-07	GCST90199716	reported	GCST90199716	TRUE	1e-05
rs9438621	A	G	0.144929	0.933576	0.0312385	3.4938e-06	GCST90199716	reported	GCST90199716	TRUE	1e-05
rs10407741	C	T	0.214658	0.975115	0.0480875	8.04783e-06	GCST90199717	reported	GCST90199717	TRUE	1e-05
rs10774021	T	C	0.359328	0.651121	0.0151076	4.82028e-125	GCST90199717	reported	GCST90199717	TRUE	1e-05
rs11238434	C	T	-0.0673564	0.545948	0.0148488	5.72918e-06	GCST90199717	reported	GCST90199717	TRUE	1e-05
rs112393335	A	C	-0.148838	0.0571376	0.0318409	2.94797e-06	GCST90199717	reported	GCST90199717	TRUE	1e-05
rs115425972	C	T	0.21354	0.0248732	0.0466695	4.74913e-06	GCST90199717	reported	GCST90199717	TRUE	1e-05
rs117081362	A	G	-0.302555	0.0130527	0.0646373	2.85755e-06	GCST90199717	reported	GCST90199717	TRUE	1e-05
rs11739255	C	T	-0.075914	0.27022	0.0165727	4.63512e-06	GCST90199717	reported	GCST90199717	TRUE	1e-05
rs1201332	C	T	-0.0996612	0.869546	0.0219659	5.70349e-06	GCST90199717	reported	GCST90199717	TRUE	1e-05
rs12751842	A	T	-0.184329	0.0336515	0.040861	6.44858e-06	GCST90199717	reported	GCST90199717	TRUE	1e-05
rs1316571	T	C	-0.102188	0.14084	0.0212446	1.50858e-06	GCST90199717	reported	GCST90199717	TRUE	1e-05
rs17473790	T	C	0.152767	0.0571356	0.0319282	1.71232e-06	GCST90199717	reported	GCST90199717	TRUE	1e-05
rs2205260	C	A	0.0996474	0.837202	0.0199081	5.57538e-07	GCST90199717	reported	GCST90199717	TRUE	1e-05
rs492233	A	C	0.0767916	0.355262	0.0154938	7.18625e-07	GCST90199717	reported	GCST90199717	TRUE	1e-05
rs56169018	C	T	0.177083	0.0377979	0.0385566	4.37315e-06	GCST90199717	reported	GCST90199717	TRUE	1e-05
rs641783	A	G	-0.146799	0.0658564	0.0295816	6.95857e-07	GCST90199717	reported	GCST90199717	TRUE	1e-05
rs6684689	A	G	0.165638	0.95909	0.0373034	8.98363e-06	GCST90199717	reported	GCST90199717	TRUE	1e-05
rs72936464	C	A	0.150549	0.0557702	0.0327282	4.22537e-06	GCST90199717	reported	GCST90199717	TRUE	1e-05
rs73069516	G	T	0.236109	0.0220278	0.0497733	2.09865e-06	GCST90199717	reported	GCST90199717	TRUE	1e-05
rs73198075	G	A	0.0829777	0.209453	0.0182983	5.76833e-06	GCST90199717	reported	GCST90199717	TRUE	1e-05
rs75160509	C	A	0.119584	0.0953844	0.0251786	2.04009e-06	GCST90199717	reported	GCST90199717	TRUE	1e-05
rs79167181	G	A	0.146496	0.0528727	0.0328053	7.98395e-06	GCST90199717	reported	GCST90199717	TRUE	1e-05
rs7932134	C	T	-0.0770555	0.250031	0.0170355	6.09008e-06	GCST90199717	reported	GCST90199717	TRUE	1e-05
rs79508881	C	T	0.26177	0.0172798	0.0565938	3.73858e-06	GCST90199717	reported	GCST90199717	TRUE	1e-05
rs79974985	C	G	0.376655	0.00780282	0.0840233	7.36875e-06	GCST90199717	reported	GCST90199717	TRUE	1e-05
rs1126743	A	G	0.153817	0.794552	0.0190909	7.81372e-16	GCST90199718	reported	GCST90199718	TRUE	1e-05
rs12094842	A	G	-0.0796564	0.311303	0.0163893	1.17228e-06	GCST90199718	reported	GCST90199718	TRUE	1e-05
rs143451206	T	G	0.255034	0.0260621	0.0482774	1.27307e-07	GCST90199718	reported	GCST90199718	TRUE	1e-05
rs1454534	C	A	0.0753708	0.378885	0.0157966	1.83004e-06	GCST90199718	reported	GCST90199718	TRUE	1e-05
rs149350662	G	C	0.169439	0.0423459	0.0380135	8.29856e-06	GCST90199718	reported	GCST90199718	TRUE	1e-05
rs16907457	G	A	0.107125	0.134094	0.0237289	6.34599e-06	GCST90199718	reported	GCST90199718	TRUE	1e-05
rs193055818	T	C	0.28144	0.0176516	0.0582096	1.33181e-06	GCST90199718	reported	GCST90199718	TRUE	1e-05
rs2012674	G	C	-0.107369	0.30584	0.0167554	1.47404e-10	GCST90199718	reported	GCST90199718	TRUE	1e-05
rs3815385	G	T	0.259589	0.0174962	0.0581101	7.92496e-06	GCST90199718	reported	GCST90199718	TRUE	1e-05
rs461427	C	T	0.0697733	0.502146	0.0155089	6.83001e-06	GCST90199718	reported	GCST90199718	TRUE	1e-05
rs56224008	A	G	0.214136	0.0254483	0.0483693	9.55032e-06	GCST90199718	reported	GCST90199718	TRUE	1e-05
rs6563953	G	C	0.113356	0.116309	0.0240363	2.40503e-06	GCST90199718	reported	GCST90199718	TRUE	1e-05
rs67920180	T	G	0.112669	0.148467	0.0214248	1.44996e-07	GCST90199718	reported	GCST90199718	TRUE	1e-05
rs72716851	C	T	-0.133786	0.0725951	0.0295229	5.85418e-06	GCST90199718	reported	GCST90199718	TRUE	1e-05
rs73159211	T	C	-0.11434	0.100153	0.0253407	6.41863e-06	GCST90199718	reported	GCST90199718	TRUE	1e-05
rs9590151	A	C	0.126107	0.0835246	0.0276484	5.08913e-06	GCST90199718	reported	GCST90199718	TRUE	1e-05
rs10765927	C	T	0.184434	0.0769814	0.0387573	1.94856e-06	GCST90199719	reported	GCST90199719	TRUE	1e-05
rs114721503	A	G	0.442318	0.0120586	0.0950716	3.27979e-06	GCST90199719	reported	GCST90199719	TRUE	1e-05
rs114775931	C	T	0.433308	0.0151711	0.0843464	2.78792e-07	GCST90199719	reported	GCST90199719	TRUE	1e-05
rs143698605	G	A	0.418569	0.0139339	0.0887511	2.40271e-06	GCST90199719	reported	GCST90199719	TRUE	1e-05
rs148982377	C	T	0.932061	0.0497845	0.0459439	1.67787e-91	GCST90199719	reported	GCST90199719	TRUE	1e-05
rs1812845	T	C	0.0977583	0.555519	0.0208627	2.78873e-06	GCST90199719	reported	GCST90199719	TRUE	1e-05
rs190941914	T	G	0.499832	0.00938916	0.107577	3.37973e-06	GCST90199719	reported	GCST90199719	TRUE	1e-05
rs201816256	A	G	0.0987964	0.31526	0.0220992	7.80029e-06	GCST90199719	reported	GCST90199719	TRUE	1e-05
[truncated: 16,671 more rows]

## Sheet: S2
Supplementary Table 2. Instrumental Variables information of ASD on the plasma metabolites
SNP	effect_allele.exposure	other_allele.exposure	beta.exposure	eaf.exposure	se.exposure	pval.exposure	exposure	pval_origin.exposure	id.exposure	P_IV	mr_keep
rs10099100	C	G	0.0397747	0.3391	0.00693545	1.07e-08	ASD	reported	ASD	1e-05	TRUE
rs10110094	A	G	0.0435614	0.1509	0.0091734	2.05e-06	ASD	reported	ASD	1e-05	TRUE
rs11185408	A	G	-0.0326951	0.5078	0.00656791	6.98e-07	ASD	reported	ASD	1e-05	TRUE
rs111931861	A	G	-0.0929874	0.96361	0.0175342	1.12e-07	ASD	reported	ASD	1e-05	TRUE
rs112635299	T	G	0.121174	0.0196	0.0236869	3.04e-07	ASD	reported	ASD	1e-05	TRUE
rs113003385	A	G	0.0579375	0.0708	0.0128024	6.06e-06	ASD	reported	ASD	1e-05	TRUE
rs115833252	T	C	0.0853189	0.0302	0.0191877	8.74e-06	ASD	reported	ASD	1e-05	TRUE
rs116346488	A	G	0.0680928	0.0489	0.0152265	7.58e-06	ASD	reported	ASD	1e-05	TRUE
rs116977567	T	G	-0.0863842	0.969	0.0189461	5.04e-06	ASD	reported	ASD	1e-05	TRUE
rs11787216	T	C	-0.0322975	0.3553	0.00686088	2.59e-06	ASD	reported	ASD	1e-05	TRUE
rs12203328	C	G	0.0334173	0.2773	0.00733515	4.92e-06	ASD	reported	ASD	1e-05	TRUE
rs12942300	A	T	-0.041839	0.1668	0.00880809	2.06e-06	ASD	reported	ASD	1e-05	TRUE
rs13201465	A	G	-0.114631	0.983	0.0254017	6.42e-06	ASD	reported	ASD	1e-05	TRUE
rs141319505	A	G	0.109135	0.979	0.0229009	1.88e-06	ASD	reported	ASD	1e-05	TRUE
rs144911765	T	C	-0.0864541	0.9668	0.0183282	2.36e-06	ASD	reported	ASD	1e-05	TRUE
rs1452075	T	C	0.0385806	0.7316	0.00740978	2.07e-07	ASD	reported	ASD	1e-05	TRUE
rs148587110	T	C	-0.132907	0.9876	0.0296732	7.4e-06	ASD	reported	ASD	1e-05	TRUE
rs149923766	T	G	-0.118229	0.9811	0.0241135	9.61e-07	ASD	reported	ASD	1e-05	TRUE
rs1522603	T	C	0.0298853	0.509	0.00656846	5.34e-06	ASD	reported	ASD	1e-05	TRUE
rs16879023	A	G	-0.0446517	0.1434	0.00936893	1.77e-06	ASD	reported	ASD	1e-05	TRUE
rs16933101	A	G	-0.069935	0.0453	0.0157901	9.42e-06	ASD	reported	ASD	1e-05	TRUE
rs17517971	A	G	0.060866	0.0609	0.013731	9.62e-06	ASD	reported	ASD	1e-05	TRUE
rs2224274	T	C	0.0337924	0.4904	0.0065682	2.86e-07	ASD	reported	ASD	1e-05	TRUE
rs2388334	A	G	-0.0322678	0.5279	0.0065774	1e-06	ASD	reported	ASD	1e-05	TRUE
rs2391769	A	G	-0.0368409	0.337	0.00694635	1.14e-07	ASD	reported	ASD	1e-05	TRUE
rs28729902	A	G	-0.0406895	0.8245	0.00863221	2.35e-06	ASD	reported	ASD	1e-05	TRUE
rs292441	A	G	-0.033987	0.6704	0.00698536	1.12e-06	ASD	reported	ASD	1e-05	TRUE
rs325485	A	G	0.0341802	0.3961	0.00671357	3.25e-07	ASD	reported	ASD	1e-05	TRUE
rs34509057	A	G	0.0349365	0.2215	0.00790774	9.73e-06	ASD	reported	ASD	1e-05	TRUE
rs35404050	T	C	0.0383702	0.2137	0.00801044	1.61e-06	ASD	reported	ASD	1e-05	TRUE
rs41363353	C	G	-0.0397129	0.8381	0.00891448	8.61e-06	ASD	reported	ASD	1e-05	TRUE
rs45595836	T	C	0.0656332	0.0703	0.0128437	3.13e-07	ASD	reported	ASD	1e-05	TRUE
rs4609618	A	C	-0.0302224	0.3621	0.00683247	9.34e-06	ASD	reported	ASD	1e-05	TRUE
rs4750990	T	C	-0.0323939	0.6017	0.00670742	1.37e-06	ASD	reported	ASD	1e-05	TRUE
rs4916723	A	C	-0.0317357	0.5779	0.00664843	1.92e-06	ASD	reported	ASD	1e-05	TRUE
rs529507	A	G	-0.0426603	0.8576	0.0093965	5.76e-06	ASD	reported	ASD	1e-05	TRUE
rs597040	C	G	0.120239	0.0152	0.0268392	7.37e-06	ASD	reported	ASD	1e-05	TRUE
rs6430841	A	G	0.0379418	0.8117	0.00839927	6.4e-06	ASD	reported	ASD	1e-05	TRUE
rs644552	A	G	0.0648253	0.0578	0.014071	4.21e-06	ASD	reported	ASD	1e-05	TRUE
rs6692705	A	G	0.0310666	0.4096	0.00667737	3.26e-06	ASD	reported	ASD	1e-05	TRUE
rs6701243	A	C	0.0346135	0.6247	0.0067813	3.07e-07	ASD	reported	ASD	1e-05	TRUE
rs740883	A	T	-0.0524041	0.9005	0.0109698	1.69e-06	ASD	reported	ASD	1e-05	TRUE
rs7578456	A	G	0.0299512	0.4212	0.00665054	6.53e-06	ASD	reported	ASD	1e-05	TRUE
rs76397219	A	G	-0.0557898	0.9192	0.0120489	3.57e-06	ASD	reported	ASD	1e-05	TRUE
rs77691144	T	C	-0.0901914	0.9689	0.0189162	1.91e-06	ASD	reported	ASD	1e-05	TRUE
rs7783557	T	C	0.0315868	0.6496	0.00688266	4.36e-06	ASD	reported	ASD	1e-05	TRUE
rs78058104	A	G	0.0896692	0.031	0.0189458	2.22e-06	ASD	reported	ASD	1e-05	TRUE
rs78298487	T	G	-0.0989947	0.9778	0.0222877	9.01e-06	ASD	reported	ASD	1e-05	TRUE
rs78653484	T	C	-0.0809316	0.0358	0.0176741	4.68e-06	ASD	reported	ASD	1e-05	TRUE
rs78827416	A	G	0.0594483	0.0798	0.0121173	9e-07	ASD	reported	ASD	1e-05	TRUE
rs79940520	A	G	-0.0424753	0.8508	0.00921643	4.26e-06	ASD	reported	ASD	1e-05	TRUE
rs910805	A	G	-0.0462994	0.7648	0.00774105	2.04e-09	ASD	reported	ASD	1e-05	TRUE
rs9366877	A	G	0.0326557	0.5668	0.00662655	9.05e-07	ASD	reported	ASD	1e-05	TRUE
rs9389208	T	C	0.0317112	0.3716	0.0067952	3.12e-06	ASD	reported	ASD	1e-05	TRUE

## Sheet: S3
Supplementary Table 3. Information for the metabolites tested in current study
ID	Metabolites	SUPER_PATHWAY	SUB_PATHWAY
GCST90199859	5alpha-androstan-3alpha,17beta-diol disulfate	Lipid	Androgenic Steroids
GCST90200244	5-hydroxymethyl-2-furoylcarnitine	Xenobiotics	Food Component/Plant
GCST90200218	11beta-hydroxyetiocholanolone glucuronide	Lipid	Androgenic Steroids
GCST90200159	Dodecenedioate (C12:1-DC)	Lipid	Fatty Acid, Dicarboxylate
GCST90199695	Galactonate	Carbohydrate	Fructose, Mannose and Galactose Metabolism
GCST90199817	Indoleacetylglutamine	Amino Acid	Tryptophan Metabolism
GCST90199733	1-palmitoyl-GPC (16:0)	Lipid	Lysophospholipid
GCST90199972	Sphingomyelin (d18:1/24:1, d18:2/24:0)	Lipid	Sphingomyelins
GCST90200367	3-Hydroxybutyrate	Lipid	Ketone Bodies
GCST90199745	Aconitate [cis or trans]	Energy	TCA Cycle
GCST90199747	Isovalerylcarnitine (C5)	Amino Acid	Leucine, Isoleucine and Valine Metabolism
GCST90200267	Tetrahydrocortisol glucuronide	Lipid	Corticosteroids
GCST90199935	Glycohyocholate	Lipid	Secondary Bile Acid Metabolism
GCST90199961	Methionine sulfone	Amino Acid	Methionine, Cysteine, SAM and Taurine Metabolism
GCST90199684	1-linoleoylglycerol (18:2)	Lipid	Monoacylglycerol
GCST90199843	Chiro-inositol	Lipid	Inositol Metabolism
GCST90200687	Bilirubin (E,Z or Z,E)	Cofactors and Vitamins	Hemoglobin and Porphyrin Metabolism
GCST90199710	Docosatrienoate (22:3n3)	Lipid	Long Chain Polyunsaturated Fatty Acid (n3 and n6)
GCST90199913	Docosadioate (C22-DC)	Lipid	Fatty Acid, Dicarboxylate
GCST90200110	Palmitoleoylcarnitine (C16:1)	Lipid	Fatty Acid Metabolism (Acyl Carnitine, Monounsaturated)
GCST90200168	Hydroxyasparagine	Amino Acid	Alanine and Aspartate Metabolism
GCST90200233	2,3-dihydroxy-5-methylthio-4-pentenoate (dmtpa)	Amino Acid	Methionine, Cysteine, SAM and Taurine Metabolism
GCST90200309	Vanillylmandelate (VMA)	Amino Acid	Tyrosine Metabolism
GCST90200696	N6,N6-dimethyllysine	Amino Acid	Lysine Metabolism
GCST90199680	3-hydroxyoctanoate	Lipid	Fatty Acid, Monohydroxy
GCST90200142	Carotene diol (1)	Cofactors and Vitamins	Vitamin A Metabolism
GCST90199779	Gamma-glutamyl-2-aminobutyrate	Peptide	Gamma-glutamyl Amino Acid
GCST90200140	Carotene diol (2)	Cofactors and Vitamins	Vitamin A Metabolism
GCST90200276	2,4-di-tert-butylphenol	Xenobiotics	Chemical
GCST90199631	3-methyl-2-oxovalerate	Amino Acid	Leucine, Isoleucine and Valine Metabolism
GCST90200007	3-methoxycatechol sulfate (2)	Xenobiotics	Benzoate Metabolism
GCST90200202	Delta-CEHC	Cofactors and Vitamins	Tocopherol Metabolism
GCST90200689	N6-methyllysine	Amino Acid	Lysine Metabolism
GCST90200089	Methylsuccinoylcarnitine	Amino Acid	Leucine, Isoleucine and Valine Metabolism
GCST90199953	3-methoxytyramine sulfate	Amino Acid	Tyrosine Metabolism
GCST90199826	N6-acetyllysine	Amino Acid	Lysine Metabolism
GCST90200353	9,10-DiHOME	Lipid	Fatty Acid, Dihydroxy
GCST90199717	1-methyl-4-imidazoleacetate	Amino Acid	Histidine Metabolism
GCST90199763	1-methylxanthine	Xenobiotics	Xanthine Metabolism
GCST90200083	1-(1-enyl-palmitoyl)-2-palmitoyl-GPC (P-16:0/16:0)	Lipid	Plasmalogen
GCST90199769	3-hydroxydodecanedioate	Lipid	Fatty Acid, Dicarboxylate
GCST90200325	Glycerol	Lipid	Glycerolipid Metabolism
GCST90200355	Adenosine 5'-diphosphate (ADP)	Nucleotide	Purine Metabolism, Adenine containing
GCST90200187	Tetradecadienoate (14:2)	Lipid	Long Chain Polyunsaturated Fatty Acid (n3 and n6)
GCST90200113	Stearoylcholine	Lipid	Fatty Acid Metabolism (Acyl Choline)
GCST90199939	4-methylcatechol sulfate	Xenobiotics	Benzoate Metabolism
GCST90200337	Taurochenodeoxycholate	Lipid	Primary Bile Acid Metabolism
GCST90200366	Creatinine	Amino Acid	Creatine Metabolism
GCST90199699	3-methylxanthine	Xenobiotics	Xanthine Metabolism
GCST90200178	Glucuronide of C10H18O2 (7)	Partially Characterized Molecules	Partially Characterized Molecules
GCST90200334	Taurodeoxycholate	Lipid	Secondary Bile Acid Metabolism
GCST90200699	Deoxycholic acid glucuronide	Lipid	Secondary Bile Acid Metabolism
GCST90199639	Imidazole lactate	Amino Acid	Histidine Metabolism
GCST90200280	5-oxoproline	Amino Acid	Glutathione Metabolism
GCST90199809	Taurolithocholate 3-sulfate	Lipid	Secondary Bile Acid Metabolism
GCST90199836	N-methylproline	Amino Acid	Urea cycle; Arginine and Proline Metabolism
GCST90200254	(S)-a-amino-omega-caprolactam	Xenobiotics	Food Component/Plant
GCST90200262	N-succinyl-phenylalanine	Amino Acid	Phenylalanine Metabolism
GCST90199644	Theobromine	Xenobiotics	Xanthine Metabolism
GCST90199721	Stearidonate (18:4n3)	Lipid	Long Chain Polyunsaturated Fatty Acid (n3 and n6)
GCST90200377	Histidine	Amino Acid	Histidine Metabolism
GCST90200381	S-1-pyrroline-5-carboxylate	Amino Acid	Glutamate Metabolism
GCST90200420	Taurine	Amino Acid	Methionine, Cysteine, SAM and Taurine Metabolism
GCST90200333	Taurocholic acid	Lipid	Primary Bile Acid Metabolism
GCST90199675	Homoarginine	Amino Acid	Urea cycle; Arginine and Proline Metabolism
GCST90199830	4-ethylphenylsulfate	Xenobiotics	Benzoate Metabolism
GCST90199929	Margaroylcarnitine (C17)	Lipid	Fatty Acid Metabolism (Acyl Carnitine, Long Chain Saturated)
GCST90199666	Palmitoylcarnitine (Metabolon platform)	Lipid	Fatty Acid Metabolism (Acyl Carnitine, Long Chain Saturated)
GCST90200447	Maltose in coronary artery disease	Carbohydrate	Glycogen Metabolism
GCST90199875	13-HODE + 9-HODE	Lipid	Fatty Acid, Monohydroxy
GCST90200181	N,n,n-trimethyl-alanylproline betaine (tmap)	Amino Acid	Urea cycle; Arginine and Proline Metabolism
GCST90200434	12,13-DiHOME	Lipid	Fatty Acid, Dihydroxy
GCST90199755	3,7-dimethylurate	Xenobiotics	Xanthine Metabolism
GCST90200121	Ceramide (d18:1/17:0, d17:1/18:0)	Lipid	Ceramides
GCST90200361	Beta-alanine	Nucleotide	Pyrimidine Metabolism, Uracil containing
GCST90199743	Stearoylcarnitine	Lipid	Fatty Acid Metabolism (Acyl Carnitine, Long Chain Saturated)

## Sheet: S4
Supplementary Table 4. Causal effects of the plasma metabolites on ASD.
b: MR estimate; se: standard error; CI: confidence interval; Egger_intercept: intercept of MR-Egger intercept analysis; I2: I2 statistics of heterogeneity; N_IV: number of instrumental variables; OR: odds ratio; P_pleiotropy: P value of MR-Egger intercept analysis; Q_P: P value of heterogeneity analysis.
Exposure	Outcome	Method	N_IV	P_IV	b (se)	OR [95%CI]	Q	Q_P	I2	Egger_intercept	P_pleiotropy	P
GCST90199859	ASD	IVW	25	1e-05	-0.063 (0.019)	0.94 [0.90-0.97]	34.35	0.079	0.301	NA	NA	0.000872
GCST90199859	ASD	WM	25	1e-05	-0.050 (0.025)	0.95 [0.91-1.00]	NA	NA	NA	NA	NA	0.048
GCST90199859	ASD	MR-Egger	25	1e-05	-0.118 (0.051)	0.89 [0.80-0.98]	32.42	0.092	0.26	0.007	0.254	0.029
GCST90200244	ASD	IVW	23	1e-05	-0.050 (0.015)	0.95 [0.92-0.98]	19.11	0.638	-0.151	NA	NA	0.001
GCST90200244	ASD	WM	23	1e-05	-0.051 (0.021)	0.95 [0.91-0.99]	NA	NA	NA	NA	NA	0.017
GCST90200244	ASD	MR-Egger	23	1e-05	-0.005 (0.041)	0.99 [0.92-1.08]	17.78	0.663	-0.237	-0.006	0.262	0.899
GCST90200218	ASD	IVW	23	1e-05	-0.054 (0.017)	0.95 [0.92-0.98]	15.13	0.857	-0.454	NA	NA	0.00181
GCST90200218	ASD	WM	23	1e-05	-0.049 (0.024)	0.95 [0.91-1.00]	NA	NA	NA	NA	NA	0.041
GCST90200218	ASD	MR-Egger	23	1e-05	-0.098 (0.044)	0.91 [0.83-0.99]	13.92	0.873	-0.58	0.006	0.284	0.036
GCST90200159	ASD	IVW	17	1e-05	-0.053 (0.018)	0.95 [0.92-0.98]	12.05	0.741	-0.328	NA	NA	0.00292
GCST90200159	ASD	WM	17	1e-05	-0.040 (0.027)	0.96 [0.91-1.01]	NA	NA	NA	NA	NA	0.134
GCST90200159	ASD	MR-Egger	17	1e-05	-0.039 (0.042)	0.96 [0.89-1.05]	11.91	0.686	-0.344	-0.002	0.715	0.376
GCST90199695	ASD	IVW	14	1e-05	-0.072 (0.025)	0.93 [0.89-0.98]	17.03	0.198	0.237	NA	NA	0.00451
GCST90199695	ASD	WM	14	1e-05	-0.080 (0.032)	0.92 [0.87-0.98]	NA	NA	NA	NA	NA	0.013
GCST90199695	ASD	MR-Egger	14	1e-05	-0.019 (0.062)	0.98 [0.87-1.11]	15.88	0.197	0.181	-0.009	0.368	0.769
GCST90199817	ASD	IVW	19	1e-05	0.043 (0.016)	1.04 [1.01-1.08]	19.44	0.365	0.074	NA	NA	0.00558
GCST90199817	ASD	WM	19	1e-05	0.015 (0.022)	1.01 [0.97-1.06]	NA	NA	NA	NA	NA	0.493
GCST90199817	ASD	MR-Egger	19	1e-05	0.025 (0.041)	1.03 [0.95-1.11]	19.19	0.317	0.062	0.003	0.648	0.545
GCST90199733	ASD	IVW	26	1e-05	-0.044 (0.016)	0.96 [0.93-0.99]	21.44	0.668	-0.166	NA	NA	0.00708
GCST90199733	ASD	WM	26	1e-05	-0.037 (0.025)	0.96 [0.92-1.01]	NA	NA	NA	NA	NA	0.137
GCST90199733	ASD	MR-Egger	26	1e-05	-0.064 (0.039)	0.94 [0.87-1.01]	21.11	0.632	-0.184	0.003	0.572	0.11
GCST90199972	ASD	IVW	16	1e-05	0.060 (0.023)	1.06 [1.01-1.11]	11.31	0.73	-0.326	NA	NA	0.011
GCST90199972	ASD	WM	16	1e-05	0.058 (0.031)	1.06 [1.00-1.13]	NA	NA	NA	NA	NA	0.061
GCST90199972	ASD	MR-Egger	16	1e-05	0.017 (0.057)	1.02 [0.91-1.14]	10.65	0.713	-0.409	0.005	0.428	0.772
GCST90200367	ASD	IVW	15	1e-05	-0.065 (0.027)	0.94 [0.89-0.99]	17.99	0.207	0.222	NA	NA	0.015
GCST90200367	ASD	WM	15	1e-05	-0.041 (0.034)	0.96 [0.90-1.03]	NA	NA	NA	NA	NA	0.229
GCST90200367	ASD	MR-Egger	15	1e-05	-0.019 (0.065)	0.98 [0.86-1.11]	17.2	0.19	0.186	-0.006	0.452	0.775
GCST90199745	ASD	IVW	20	1e-05	0.050 (0.021)	1.05 [1.01-1.10]	11.7	0.898	-0.624	NA	NA	0.016
GCST90199745	ASD	WM	20	1e-05	0.039 (0.029)	1.04 [0.98-1.10]	NA	NA	NA	NA	NA	0.176
GCST90199745	ASD	MR-Egger	20	1e-05	0.031 (0.051)	1.03 [0.93-1.14]	11.53	0.87	-0.648	0.002	0.685	0.548
GCST90199747	ASD	IVW	21	1e-05	-0.041 (0.017)	0.96 [0.93-0.99]	18.29	0.568	-0.093	NA	NA	0.016
GCST90199747	ASD	WM	21	1e-05	-0.051 (0.025)	0.95 [0.91-1.00]	NA	NA	NA	NA	NA	0.04
GCST90199747	ASD	MR-Egger	21	1e-05	-0.066 (0.048)	0.94 [0.85-1.03]	17.98	0.523	-0.112	0.003	0.584	0.188
GCST90200267	ASD	IVW	27	1e-05	-0.041 (0.017)	0.96 [0.93-0.99]	18.85	0.843	-0.379	NA	NA	0.019
GCST90200267	ASD	WM	27	1e-05	-0.034 (0.025)	0.97 [0.92-1.02]	NA	NA	NA	NA	NA	0.174
GCST90200267	ASD	MR-Egger	27	1e-05	-0.065 (0.039)	0.94 [0.87-1.01]	18.35	0.827	-0.417	0.003	0.487	0.107
GCST90199935	ASD	IVW	15	1e-05	-0.047 (0.020)	0.95 [0.92-0.99]	10.45	0.729	-0.34	NA	NA	0.021
GCST90199935	ASD	WM	15	1e-05	-0.034 (0.028)	0.97 [0.92-1.02]	NA	NA	NA	NA	NA	0.223
GCST90199935	ASD	MR-Egger	15	1e-05	0.035 (0.051)	1.04 [0.94-1.14]	7.26	0.888	-0.927	-0.01	0.098	0.498
GCST90199961	ASD	IVW	34	1e-05	-0.026 (0.011)	0.97 [0.95-1.00]	28.07	0.711	-0.176	NA	NA	0.022
GCST90199961	ASD	WM	34	1e-05	-0.018 (0.016)	0.98 [0.95-1.01]	NA	NA	NA	NA	NA	0.267
GCST90199961	ASD	MR-Egger	34	1e-05	-0.028 (0.020)	0.97 [0.94-1.01]	28.06	0.666	-0.176	0	0.918	0.183
GCST90199684	ASD	IVW	18	1e-05	-0.049 (0.021)	0.95 [0.91-0.99]	15.54	0.557	-0.094	NA	NA	0.024
GCST90199684	ASD	WM	18	1e-05	-0.031 (0.030)	0.97 [0.91-1.03]	NA	NA	NA	NA	NA	0.294
GCST90199684	ASD	MR-Egger	18	1e-05	-0.037 (0.050)	0.96 [0.87-1.06]	15.47	0.49	-0.099	-0.002	0.802	0.475
GCST90199843	ASD	IVW	12	1e-05	-0.043 (0.019)	0.96 [0.92-0.99]	8.81	0.639	-0.248	NA	NA	0.024
GCST90199843	ASD	WM	12	1e-05	-0.018 (0.026)	0.98 [0.93-1.03]	NA	NA	NA	NA	NA	0.49
GCST90199843	ASD	MR-Egger	12	1e-05	-0.006 (0.054)	0.99 [0.89-1.11]	8.26	0.604	-0.332	-0.006	0.474	0.919
GCST90200687	ASD	IVW	19	1e-05	-0.026 (0.012)	0.97 [0.95-1.00]	12.6	0.815	-0.428	NA	NA	0.024
GCST90200687	ASD	WM	19	1e-05	-0.026 (0.014)	0.97 [0.95-1.00]	NA	NA	NA	NA	NA	0.063
GCST90200687	ASD	MR-Egger	19	1e-05	-0.021 (0.018)	0.98 [0.94-1.02]	12.46	0.771	-0.444	-0.001	0.713	0.274
GCST90199710	ASD	IVW	21	1e-05	0.043 (0.019)	1.04 [1.01-1.08]	30.32	0.065	0.34	NA	NA	0.025
GCST90199710	ASD	WM	21	1e-05	0.015 (0.024)	1.02 [0.97-1.06]	NA	NA	NA	NA	NA	0.539
GCST90199710	ASD	MR-Egger	21	1e-05	-0.020 (0.044)	0.98 [0.90-1.07]	26.74	0.111	0.252	0.008	0.127	0.653
GCST90199913	ASD	IVW	20	1e-05	0.046 (0.021)	1.05 [1.01-1.09]	16.64	0.614	-0.142	NA	NA	0.025
GCST90199913	ASD	WM	20	1e-05	0.044 (0.029)	1.04 [0.99-1.11]	NA	NA	NA	NA	NA	0.137
GCST90199913	ASD	MR-Egger	20	1e-05	0.073 (0.048)	1.08 [0.98-1.18]	16.28	0.573	-0.167	-0.003	0.554	0.149
GCST90200110	ASD	IVW	17	1e-05	-0.049 (0.022)	0.95 [0.91-0.99]	15.84	0.464	-0.01	NA	NA	0.025
GCST90200110	ASD	WM	17	1e-05	-0.050 (0.031)	0.95 [0.90-1.01]	NA	NA	NA	NA	NA	0.103
GCST90200110	ASD	MR-Egger	17	1e-05	-0.088 (0.055)	0.92 [0.82-1.02]	15.23	0.435	-0.05	0.005	0.452	0.133
GCST90200168	ASD	IVW	19	1e-05	0.052 (0.023)	1.05 [1.01-1.10]	12.69	0.81	-0.418	NA	NA	0.025
GCST90200168	ASD	WM	19	1e-05	0.049 (0.032)	1.05 [0.99-1.12]	NA	NA	NA	NA	NA	0.122
GCST90200168	ASD	MR-Egger	19	1e-05	0.043 (0.058)	1.04 [0.93-1.17]	12.66	0.758	-0.421	0.001	0.87	0.472
GCST90200233	ASD	IVW	28	1e-05	0.046 (0.021)	1.05 [1.01-1.09]	33.2	0.191	0.187	NA	NA	0.026
GCST90200233	ASD	WM	28	1e-05	0.033 (0.026)	1.03 [0.98-1.09]	NA	NA	NA	NA	NA	0.217
GCST90200233	ASD	MR-Egger	28	1e-05	0.082 (0.061)	1.09 [0.96-1.22]	32.68	0.172	0.174	-0.004	0.525	0.185
GCST90200309	ASD	IVW	30	1e-05	-0.036 (0.016)	0.96 [0.93-1.00]	26.51	0.598	-0.094	NA	NA	0.027
GCST90200309	ASD	WM	30	1e-05	-0.011 (0.026)	0.99 [0.94-1.04]	NA	NA	NA	NA	NA	0.666
GCST90200309	ASD	MR-Egger	30	1e-05	0.014 (0.038)	1.01 [0.94-1.09]	24.32	0.664	-0.192	-0.006	0.15	0.714
GCST90200696	ASD	IVW	26	1e-05	-0.020 (0.009)	0.98 [0.96-1.00]	17.8	0.851	-0.405	NA	NA	0.027
GCST90200696	ASD	WM	26	1e-05	-0.021 (0.010)	0.98 [0.96-1.00]	NA	NA	NA	NA	NA	0.045
GCST90200696	ASD	MR-Egger	26	1e-05	-0.010 (0.015)	0.99 [0.96-1.02]	17	0.849	-0.471	-0.004	0.38	0.51
GCST90199680	ASD	IVW	18	1e-05	-0.045 (0.021)	0.96 [0.92-1.00]	11.18	0.847	-0.521	NA	NA	0.03
GCST90199680	ASD	WM	18	1e-05	-0.050 (0.029)	0.95 [0.90-1.01]	NA	NA	NA	NA	NA	0.079
GCST90199680	ASD	MR-Egger	18	1e-05	-0.007 (0.073)	0.99 [0.86-1.15]	10.87	0.817	-0.563	-0.004	0.588	0.928
GCST90200142	ASD	IVW	29	1e-05	-0.035 (0.016)	0.97 [0.94-1.00]	36.46	0.131	0.232	NA	NA	0.033
GCST90200142	ASD	WM	29	1e-05	-0.045 (0.023)	0.96 [0.91-1.00]	NA	NA	NA	NA	NA	0.051
GCST90200142	ASD	MR-Egger	29	1e-05	-0.030 (0.036)	0.97 [0.90-1.04]	36.42	0.106	0.231	-0.001	0.879	0.424
GCST90199779	ASD	IVW	17	1e-05	0.043 (0.020)	1.04 [1.00-1.09]	8.1	0.946	-0.974	NA	NA	0.034
GCST90199779	ASD	WM	17	1e-05	0.037 (0.028)	1.04 [0.98-1.10]	NA	NA	NA	NA	NA	0.189
GCST90199779	ASD	MR-Egger	17	1e-05	0.029 (0.053)	1.03 [0.93-1.14]	8.02	0.923	-0.995	0.002	0.778	0.59
GCST90200140	ASD	IVW	17	1e-05	-0.041 (0.019)	0.96 [0.92-1.00]	19.6	0.239	0.183	NA	NA	0.034
GCST90200140	ASD	WM	17	1e-05	-0.056 (0.025)	0.95 [0.90-0.99]	NA	NA	NA	NA	NA	0.024
GCST90200140	ASD	MR-Egger	17	1e-05	-0.056 (0.055)	0.95 [0.85-1.05]	19.48	0.193	0.179	0.002	0.771	0.324
GCST90200276	ASD	IVW	16	1e-05	-0.048 (0.023)	0.95 [0.91-1.00]	14.64	0.477	-0.024	NA	NA	0.034
GCST90200276	ASD	WM	16	1e-05	-0.046 (0.033)	0.95 [0.90-1.02]	NA	NA	NA	NA	NA	0.159
GCST90200276	ASD	MR-Egger	16	1e-05	-0.034 (0.047)	0.97 [0.88-1.06]	14.52	0.412	-0.033	-0.002	0.736	0.486
GCST90199631	ASD	IVW	15	1e-05	-0.051 (0.024)	0.95 [0.91-1.00]	15.74	0.329	0.111	NA	NA	0.036
GCST90199631	ASD	WM	15	1e-05	-0.006 (0.032)	0.99 [0.93-1.06]	NA	NA	NA	NA	NA	0.861
GCST90199631	ASD	MR-Egger	15	1e-05	-0.027 (0.062)	0.97 [0.86-1.10]	15.54	0.275	0.099	-0.003	0.685	0.671
GCST90200007	ASD	IVW	20	1e-05	0.040 (0.019)	1.04 [1.00-1.08]	17.33	0.568	-0.096	NA	NA	0.036
GCST90200007	ASD	WM	20	1e-05	0.027 (0.027)	1.03 [0.97-1.08]	NA	NA	NA	NA	NA	0.324
GCST90200007	ASD	MR-Egger	20	1e-05	-0.001 (0.042)	1.00 [0.92-1.09]	16.17	0.581	-0.175	0.005	0.295	0.979
GCST90200202	ASD	IVW	15	1e-05	0.041 (0.020)	1.04 [1.00-1.08]	12.73	0.548	-0.1	NA	NA	0.036
GCST90200202	ASD	WM	15	1e-05	0.023 (0.028)	1.02 [0.97-1.08]	NA	NA	NA	NA	NA	0.409
GCST90200202	ASD	MR-Egger	15	1e-05	-0.018 (0.052)	0.98 [0.89-1.09]	11.25	0.59	-0.244	0.007	0.245	0.743
GCST90200689	ASD	IVW	28	1e-05	-0.018 (0.008)	0.98 [0.97-1.00]	18.67	0.882	-0.446	NA	NA	0.037
GCST90200689	ASD	WM	28	1e-05	-0.020 (0.010)	0.98 [0.96-1.00]	NA	NA	NA	NA	NA	0.045
GCST90200689	ASD	MR-Egger	28	1e-05	-0.015 (0.012)	0.99 [0.96-1.01]	18.58	0.854	-0.453	-0.001	0.762	0.208
GCST90200089	ASD	IVW	28	1e-05	-0.024 (0.011)	0.98 [0.95-1.00]	19.42	0.854	-0.391	NA	NA	0.038
GCST90200089	ASD	WM	28	1e-05	-0.030 (0.018)	0.97 [0.94-1.01]	NA	NA	NA	NA	NA	0.108
GCST90200089	ASD	MR-Egger	28	1e-05	-0.057 (0.023)	0.94 [0.90-0.99]	16.57	0.921	-0.629	0.006	0.104	0.019
GCST90199953	ASD	IVW	16	1e-05	-0.038 (0.018)	0.96 [0.93-1.00]	11.29	0.732	-0.328	NA	NA	0.039
GCST90199953	ASD	WM	16	1e-05	-0.041 (0.024)	0.96 [0.92-1.01]	NA	NA	NA	NA	NA	0.092
GCST90199953	ASD	MR-Egger	16	1e-05	-0.059 (0.045)	0.94 [0.86-1.03]	11.03	0.684	-0.36	0.003	0.615	0.213
GCST90199826	ASD	IVW	15	1e-05	0.037 (0.018)	1.04 [1.00-1.08]	21.33	0.093	0.344	NA	NA	0.041
GCST90199826	ASD	WM	15	1e-05	0.044 (0.018)	1.04 [1.01-1.08]	NA	NA	NA	NA	NA	0.017
GCST90199826	ASD	MR-Egger	15	1e-05	0.057 (0.028)	1.06 [1.00-1.12]	20.01	0.095	0.3	-0.004	0.37	0.063
GCST90200353	ASD	IVW	18	1e-05	0.041 (0.020)	1.04 [1.00-1.08]	14.34	0.643	-0.186	NA	NA	0.041
GCST90200353	ASD	WM	18	1e-05	0.021 (0.029)	1.02 [0.97-1.08]	NA	NA	NA	NA	NA	0.461
GCST90200353	ASD	MR-Egger	18	1e-05	0.009 (0.047)	1.01 [0.92-1.11]	13.76	0.617	-0.236	0.004	0.457	0.859
GCST90199717	ASD	IVW	24	1e-05	-0.028 (0.014)	0.97 [0.95-1.00]	21.93	0.525	-0.049	NA	NA	0.043
GCST90199717	ASD	WM	24	1e-05	-0.026 (0.018)	0.97 [0.94-1.01]	NA	NA	NA	NA	NA	0.146
GCST90199717	ASD	MR-Egger	24	1e-05	-0.023 (0.025)	0.98 [0.93-1.03]	21.87	0.468	-0.052	-0.001	0.808	0.37
GCST90199763	ASD	IVW	24	1e-05	-0.033 (0.016)	0.97 [0.94-1.00]	32.44	0.091	0.291	NA	NA	0.043
GCST90199763	ASD	WM	24	1e-05	-0.025 (0.021)	0.98 [0.94-1.02]	NA	NA	NA	NA	NA	0.237
GCST90199763	ASD	MR-Egger	24	1e-05	-0.038 (0.031)	0.96 [0.91-1.02]	32.39	0.071	0.29	0.001	0.847	0.238
GCST90200083	ASD	IVW	28	1e-05	-0.025 (0.013)	0.98 [0.95-1.00]	31.52	0.25	0.143	NA	NA	0.045
GCST90200083	ASD	WM	28	1e-05	-0.038 (0.017)	0.96 [0.93-1.00]	NA	NA	NA	NA	NA	0.025
GCST90200083	ASD	MR-Egger	28	1e-05	-0.039 (0.025)	0.96 [0.92-1.01]	31.01	0.228	0.129	0.002	0.52	0.126
GCST90199769	ASD	IVW	20	1e-05	-0.038 (0.019)	0.96 [0.93-1.00]	10.14	0.949	-0.873	NA	NA	0.046
GCST90199769	ASD	WM	20	1e-05	-0.052 (0.025)	0.95 [0.90-1.00]	NA	NA	NA	NA	NA	0.04
GCST90199769	ASD	MR-Egger	20	1e-05	-0.033 (0.044)	0.97 [0.89-1.05]	10.13	0.928	-0.876	-0.001	0.911	0.461
GCST90200325	ASD	IVW	20	1e-05	-0.046 (0.023)	0.95 [0.91-1.00]	19.1	0.45	0.00536	NA	NA	0.047
GCST90200325	ASD	WM	20	1e-05	-0.054 (0.034)	0.95 [0.89-1.01]	NA	NA	NA	NA	NA	0.114
GCST90200325	ASD	MR-Egger	20	1e-05	-0.065 (0.069)	0.94 [0.82-1.07]	19.02	0.391	0.000981	0.002	0.781	0.362
GCST90200355	ASD	IVW	25	1e-05	-0.040 (0.020)	0.96 [0.92-1.00]	55.04	0.00031	0.564	NA	NA	0.048
GCST90200355	ASD	WM	25	1e-05	-0.039 (0.021)	0.96 [0.92-1.00]	NA	NA	NA	NA	NA	0.066
GCST90200355	ASD	MR-Egger	25	1e-05	0.079 (0.049)	1.08 [0.98-1.19]	42.1	0.00883	0.43	-0.02	0.014	0.116
GCST90200187	ASD	IVW	16	1e-05	-0.051 (0.026)	0.95 [0.90-1.00]	20.13	0.167	0.255	NA	NA	0.049
GCST90200187	ASD	WM	16	1e-05	-0.051 (0.032)	0.95 [0.89-1.01]	NA	NA	NA	NA	NA	0.114
GCST90200187	ASD	MR-Egger	16	1e-05	-0.106 (0.072)	0.90 [0.78-1.04]	19.22	0.157	0.219	0.006	0.429	0.165

## Sheet: S5
Supplementary Table 5. Causal effects of ASD on the plasma metabolites.
b: MR estimate; se: standard error; CI: confidence interval; Egger_intercept: intercept of MR-Egger intercept analysis; I2: I2 statistics of heterogeneity; N_IV: number of instrumental variables; OR: odds ratio; P_pleiotropy: P value of MR-Egger intercept analysis; Q_P: P value of heterogeneity analysis.
Exposure	Outcome	Method	N_IV	P_IV	b (se)	OR [95%CI]	Q	Q_P	I2	Egger_intercept	P_pleiotropy	P
ASD	GCST90200113	IVW	54	1e-05	-0.229 (0.072)	0.80 [0.69-0.92]	39.72	0.912	-0.334	NA	NA	0.00157
ASD	GCST90200113	WM	54	1e-05	-0.121 (0.099)	0.89 [0.73-1.08]	NA	NA	NA	NA	NA	0.225
ASD	GCST90200113	MR-Egger	54	1e-05	-0.003 (0.201)	1.00 [0.67-1.48]	38.27	0.922	-0.385	-0.01	0.234	0.988
ASD	GCST90199939	IVW	54	1e-05	-0.212 (0.071)	0.81 [0.70-0.93]	60.75	0.217	0.128	NA	NA	0.00281
ASD	GCST90199939	WM	54	1e-05	-0.230 (0.098)	0.79 [0.66-0.96]	NA	NA	NA	NA	NA	0.018
ASD	GCST90199939	MR-Egger	54	1e-05	-0.144 (0.199)	0.87 [0.59-1.28]	60.59	0.194	0.125	-0.003	0.717	0.472
ASD	GCST90200337	IVW	54	1e-05	-0.195 (0.072)	0.82 [0.71-0.95]	59.03	0.265	0.102	NA	NA	0.00708
ASD	GCST90200337	WM	54	1e-05	-0.105 (0.097)	0.90 [0.74-1.09]	NA	NA	NA	NA	NA	0.279
ASD	GCST90200337	MR-Egger	54	1e-05	-0.115 (0.203)	0.89 [0.60-1.33]	58.83	0.24	0.099	-0.004	0.676	0.572
ASD	GCST90200366	IVW	54	1e-05	-0.155 (0.059)	0.86 [0.76-0.96]	39.99	0.906	-0.325	NA	NA	0.00812
ASD	GCST90200366	WM	54	1e-05	-0.079 (0.083)	0.92 [0.78-1.09]	NA	NA	NA	NA	NA	0.342
ASD	GCST90200366	MR-Egger	54	1e-05	0.023 (0.163)	1.02 [0.74-1.41]	38.61	0.916	-0.373	-0.008	0.246	0.886
ASD	GCST90199699	IVW	54	1e-05	-0.177 (0.069)	0.84 [0.73-0.96]	52.85	0.48	-0.00278	NA	NA	0.00994
ASD	GCST90199699	WM	54	1e-05	-0.208 (0.100)	0.81 [0.67-0.99]	NA	NA	NA	NA	NA	0.037
ASD	GCST90199699	MR-Egger	54	1e-05	0.100 (0.191)	1.11 [0.76-1.61]	50.43	0.536	-0.051	-0.013	0.126	0.601
ASD	GCST90200178	IVW	54	1e-05	-0.193 (0.080)	0.82 [0.70-0.96]	54.05	0.434	0.019	NA	NA	0.015
ASD	GCST90200178	WM	54	1e-05	-0.275 (0.116)	0.76 [0.61-0.95]	NA	NA	NA	NA	NA	0.018
ASD	GCST90200178	MR-Egger	54	1e-05	-0.656 (0.220)	0.52 [0.34-0.80]	48.95	0.595	-0.083	0.021	0.028	0.00427
ASD	GCST90200334	IVW	54	1e-05	-0.186 (0.077)	0.83 [0.71-0.96]	59.43	0.253	0.108	NA	NA	0.015
ASD	GCST90200334	WM	54	1e-05	-0.049 (0.103)	0.95 [0.78-1.17]	NA	NA	NA	NA	NA	0.633
ASD	GCST90200334	MR-Egger	54	1e-05	-0.228 (0.216)	0.80 [0.52-1.21]	59.38	0.225	0.107	0.002	0.835	0.295
ASD	GCST90200699	IVW	54	1e-05	0.162 (0.067)	1.18 [1.03-1.34]	45.46	0.759	-0.166	NA	NA	0.016
ASD	GCST90200699	WM	54	1e-05	0.160 (0.093)	1.17 [0.98-1.41]	NA	NA	NA	NA	NA	0.085
ASD	GCST90200699	MR-Egger	54	1e-05	0.630 (0.187)	1.88 [1.30-2.71]	38.29	0.922	-0.384	-0.022	0.00987	0.00145
ASD	GCST90199639	IVW	54	1e-05	-0.159 (0.067)	0.85 [0.75-0.97]	38.82	0.927	-0.365	NA	NA	0.017
ASD	GCST90199639	WM	54	1e-05	-0.121 (0.095)	0.89 [0.74-1.07]	NA	NA	NA	NA	NA	0.202
ASD	GCST90199639	MR-Egger	54	1e-05	0.056 (0.186)	1.06 [0.74-1.52]	37.28	0.938	-0.422	-0.01	0.219	0.763
ASD	GCST90200280	IVW	54	1e-05	-0.160 (0.068)	0.85 [0.75-0.97]	50.1	0.588	-0.058	NA	NA	0.019
ASD	GCST90200280	WM	54	1e-05	-0.139 (0.098)	0.87 [0.72-1.05]	NA	NA	NA	NA	NA	0.157
ASD	GCST90200280	MR-Egger	54	1e-05	-0.014 (0.189)	0.99 [0.68-1.43]	49.43	0.576	-0.072	-0.007	0.415	0.94
ASD	GCST90199809	IVW	54	1e-05	-0.158 (0.068)	0.85 [0.75-0.98]	34.5	0.977	-0.536	NA	NA	0.021
ASD	GCST90199809	WM	54	1e-05	-0.137 (0.094)	0.87 [0.73-1.05]	NA	NA	NA	NA	NA	0.145
ASD	GCST90199809	MR-Egger	54	1e-05	0.097 (0.190)	1.10 [0.76-1.60]	32.44	0.985	-0.634	-0.012	0.157	0.612
ASD	GCST90199836	IVW	54	1e-05	-0.171 (0.074)	0.84 [0.73-0.98]	63.33	0.157	0.163	NA	NA	0.022
ASD	GCST90199836	WM	54	1e-05	-0.193 (0.102)	0.82 [0.68-1.01]	NA	NA	NA	NA	NA	0.058
ASD	GCST90199836	MR-Egger	54	1e-05	-0.138 (0.209)	0.87 [0.58-1.31]	63.3	0.135	0.163	-0.002	0.867	0.512
ASD	GCST90200254	IVW	54	1e-05	-0.143 (0.063)	0.87 [0.77-0.98]	52.49	0.494	-0.00973	NA	NA	0.022
ASD	GCST90200254	WM	54	1e-05	-0.136 (0.093)	0.87 [0.73-1.05]	NA	NA	NA	NA	NA	0.146
ASD	GCST90200254	MR-Egger	54	1e-05	0.033 (0.174)	1.03 [0.73-1.45]	51.32	0.501	-0.033	-0.008	0.284	0.85
ASD	GCST90200262	IVW	54	1e-05	-0.177 (0.078)	0.84 [0.72-0.98]	41.63	0.871	-0.273	NA	NA	0.023
ASD	GCST90200262	WM	54	1e-05	-0.158 (0.110)	0.85 [0.69-1.06]	NA	NA	NA	NA	NA	0.153
ASD	GCST90200262	MR-Egger	54	1e-05	0.061 (0.216)	1.06 [0.70-1.62]	40.22	0.883	-0.318	-0.011	0.24	0.777
ASD	GCST90199644	IVW	54	1e-05	-0.153 (0.069)	0.86 [0.75-0.98]	40.75	0.891	-0.301	NA	NA	0.026
ASD	GCST90199644	WM	54	1e-05	-0.148 (0.098)	0.86 [0.71-1.04]	NA	NA	NA	NA	NA	0.13
ASD	GCST90199644	MR-Egger	54	1e-05	0.030 (0.191)	1.03 [0.71-1.50]	39.69	0.895	-0.335	-0.008	0.308	0.874
ASD	GCST90199721	IVW	54	1e-05	0.142 (0.064)	1.15 [1.02-1.31]	51.13	0.547	-0.037	NA	NA	0.026
ASD	GCST90199721	WM	54	1e-05	0.081 (0.095)	1.08 [0.90-1.31]	NA	NA	NA	NA	NA	0.398
ASD	GCST90199721	MR-Egger	54	1e-05	0.139 (0.178)	1.15 [0.81-1.63]	51.13	0.508	-0.037	0	0.985	0.439
ASD	GCST90200377	IVW	54	1e-05	-0.160 (0.072)	0.85 [0.74-0.98]	61.82	0.19	0.143	NA	NA	0.027
ASD	GCST90200377	WM	54	1e-05	-0.232 (0.101)	0.79 [0.65-0.97]	NA	NA	NA	NA	NA	0.022
ASD	GCST90200377	MR-Egger	54	1e-05	0.065 (0.201)	1.07 [0.72-1.58]	60.15	0.205	0.119	-0.01	0.234	0.746
ASD	GCST90200381	IVW	54	1e-05	-0.149 (0.068)	0.86 [0.75-0.99]	48.51	0.649	-0.093	NA	NA	0.029
ASD	GCST90200381	WM	54	1e-05	-0.284 (0.098)	0.75 [0.62-0.91]	NA	NA	NA	NA	NA	0.00384
ASD	GCST90200381	MR-Egger	54	1e-05	-0.049 (0.190)	0.95 [0.66-1.38]	48.19	0.624	-0.1	-0.005	0.575	0.798
ASD	GCST90200420	IVW	54	1e-05	-0.144 (0.067)	0.87 [0.76-0.99]	54.26	0.426	0.023	NA	NA	0.032
ASD	GCST90200420	WM	54	1e-05	-0.040 (0.092)	0.96 [0.80-1.15]	NA	NA	NA	NA	NA	0.666
ASD	GCST90200420	MR-Egger	54	1e-05	0.072 (0.186)	1.07 [0.75-1.55]	52.7	0.447	-0.00577	-0.01	0.22	0.702
ASD	GCST90200333	IVW	54	1e-05	-0.154 (0.073)	0.86 [0.74-0.99]	56.82	0.335	0.067	NA	NA	0.034
ASD	GCST90200333	WM	54	1e-05	-0.159 (0.102)	0.85 [0.70-1.04]	NA	NA	NA	NA	NA	0.118
ASD	GCST90200333	MR-Egger	54	1e-05	-0.092 (0.205)	0.91 [0.61-1.36]	56.7	0.304	0.065	-0.003	0.748	0.654
ASD	GCST90199675	IVW	54	1e-05	-0.150 (0.071)	0.86 [0.75-0.99]	65.84	0.111	0.195	NA	NA	0.035
ASD	GCST90199675	WM	54	1e-05	-0.166 (0.094)	0.85 [0.70-1.02]	NA	NA	NA	NA	NA	0.075
ASD	GCST90199675	MR-Egger	54	1e-05	0.122 (0.195)	1.13 [0.77-1.65]	63.14	0.138	0.161	-0.012	0.142	0.535
ASD	GCST90199830	IVW	54	1e-05	0.142 (0.068)	1.15 [1.01-1.32]	50.63	0.567	-0.047	NA	NA	0.036
ASD	GCST90199830	WM	54	1e-05	0.115 (0.094)	1.12 [0.93-1.35]	NA	NA	NA	NA	NA	0.224
ASD	GCST90199830	MR-Egger	54	1e-05	0.138 (0.189)	1.15 [0.79-1.66]	50.63	0.528	-0.047	0	0.982	0.468
ASD	GCST90199929	IVW	54	1e-05	-0.145 (0.070)	0.87 [0.75-0.99]	56.38	0.35	0.06	NA	NA	0.038
ASD	GCST90199929	WM	54	1e-05	-0.110 (0.096)	0.90 [0.74-1.08]	NA	NA	NA	NA	NA	0.248
ASD	GCST90199929	MR-Egger	54	1e-05	-0.249 (0.196)	0.78 [0.53-1.14]	56.03	0.326	0.054	0.005	0.571	0.209
ASD	GCST90199666	IVW	54	1e-05	-0.157 (0.077)	0.85 [0.74-0.99]	69.63	0.062	0.239	NA	NA	0.041
ASD	GCST90199666	WM	54	1e-05	-0.062 (0.098)	0.94 [0.78-1.14]	NA	NA	NA	NA	NA	0.527
ASD	GCST90199666	MR-Egger	54	1e-05	-0.319 (0.214)	0.73 [0.48-1.11]	68.75	0.06	0.229	0.007	0.421	0.143
ASD	GCST90200447	IVW	54	1e-05	-0.161 (0.079)	0.85 [0.73-0.99]	57	0.329	0.07	NA	NA	0.041
ASD	GCST90200447	WM	54	1e-05	-0.195 (0.110)	0.82 [0.66-1.02]	NA	NA	NA	NA	NA	0.076
ASD	GCST90200447	MR-Egger	54	1e-05	-0.168 (0.219)	0.85 [0.55-1.30]	57	0.295	0.07	0	0.971	0.447
ASD	GCST90199875	IVW	54	1e-05	0.135 (0.066)	1.14 [1.01-1.30]	49.54	0.609	-0.07	NA	NA	0.042
ASD	GCST90199875	WM	54	1e-05	0.130 (0.093)	1.14 [0.95-1.37]	NA	NA	NA	NA	NA	0.163
ASD	GCST90199875	MR-Egger	54	1e-05	0.316 (0.185)	1.37 [0.95-1.97]	48.45	0.614	-0.094	-0.008	0.3	0.093
ASD	GCST90200181	IVW	54	1e-05	-0.119 (0.059)	0.89 [0.79-1.00]	50.32	0.579	-0.053	NA	NA	0.044
ASD	GCST90200181	WM	54	1e-05	0.004 (0.088)	1.00 [0.84-1.19]	NA	NA	NA	NA	NA	0.967
ASD	GCST90200181	MR-Egger	54	1e-05	0.086 (0.165)	1.09 [0.79-1.51]	48.55	0.611	-0.092	-0.009	0.189	0.606
ASD	GCST90200434	IVW	54	1e-05	0.138 (0.068)	1.15 [1.00-1.31]	34.47	0.977	-0.538	NA	NA	0.044
ASD	GCST90200434	WM	54	1e-05	0.118 (0.100)	1.13 [0.93-1.37]	NA	NA	NA	NA	NA	0.235
ASD	GCST90200434	MR-Egger	54	1e-05	0.399 (0.190)	1.49 [1.03-2.16]	32.31	0.985	-0.64	-0.012	0.148	0.041
ASD	GCST90199755	IVW	54	1e-05	-0.150 (0.075)	0.86 [0.74-1.00]	42.05	0.86	-0.261	NA	NA	0.045
ASD	GCST90199755	WM	54	1e-05	-0.134 (0.111)	0.87 [0.70-1.09]	NA	NA	NA	NA	NA	0.227
ASD	GCST90199755	MR-Egger	54	1e-05	-0.101 (0.208)	0.90 [0.60-1.36]	41.98	0.838	-0.262	-0.002	0.802	0.629
ASD	GCST90200121	IVW	54	1e-05	-0.157 (0.078)	0.85 [0.73-1.00]	51.37	0.538	-0.032	NA	NA	0.045
ASD	GCST90200121	WM	54	1e-05	-0.184 (0.114)	0.83 [0.66-1.04]	NA	NA	NA	NA	NA	0.106
ASD	GCST90200121	MR-Egger	54	1e-05	-0.248 (0.217)	0.78 [0.51-1.19]	51.17	0.506	-0.036	0.004	0.656	0.259
ASD	GCST90200361	IVW	54	1e-05	-0.150 (0.075)	0.86 [0.74-1.00]	63.75	0.148	0.169	NA	NA	0.045
ASD	GCST90200361	WM	54	1e-05	-0.105 (0.102)	0.90 [0.74-1.10]	NA	NA	NA	NA	NA	0.304
ASD	GCST90200361	MR-Egger	54	1e-05	-0.328 (0.209)	0.72 [0.48-1.09]	62.75	0.146	0.155	0.008	0.368	0.123
ASD	GCST90199743	IVW	54	1e-05	-0.152 (0.076)	0.86 [0.74-1.00]	67.3	0.089	0.213	NA	NA	0.046
ASD	GCST90199743	WM	54	1e-05	-0.133 (0.099)	0.88 [0.72-1.06]	NA	NA	NA	NA	NA	0.177
ASD	GCST90199743	MR-Egger	54	1e-05	-0.284 (0.212)	0.75 [0.50-1.14]	66.73	0.082	0.206	0.006	0.507	0.187

## Sheet: S6
Supplementary Table 6. Druggability of metabolites causally associated with ASD.
Metabolites	Drug or component name	Indication	Detailed information
Sphingomyelin (d18:1/24:1, d18:2/24:0)	Olipudase alfa	Olipudase alfa is a recombinant human acid sphingomyelinase used to treat Acid Sphingomyelinase Deficiency (ASMD) in children and adults.	https://go.drugbank.com/drugs/DB12835
Chiro-inositol	D-chiro-Inositol	D-chiro-Inositol is under investigation in clinical trial NCT03201601 (Evaluation of the Mixture Myoinositol:D-chiro-inositol 3.6:1 in Women With Polycystic Ovary Syndrome).	https://go.drugbank.com/drugs/DB15350
	Inositol	Inositol may be used in food without any limitation. As a drug, inositol is used as a nutrient supplement in special dietary foods and infant formula.As it presents a relevant role in ensuring oocyte fertility, inositol has been studied for its use in the management of polycystic ovaries.Inositol is also being researched for the treatment of diabetes,prevention of metabolic syndrome,aid agent for…	https://go.drugbank.com/drugs/DB13178
Carotene diol (1)/Carotene diol (2)	Beta-carotene	Beta-carotene is FDA approved to be used as a nutrient supplement and to be even added in infant formula as a source of vitamin A. It is also approved to be used as a color additive for food products, drugs (with the label of "only as a color additive")and cosmetics. It is used commonly for the reduction of photosensitivity in patients with erythropoietic protoporphyria and other photosensitivity…	https://go.drugbank.com/drugs/DB06755
Glycerol	Glycerin	It is used as a solvent, emollient, pharmaceutical agent, and sweetening agent.	https://go.drugbank.com/drugs/DB09462
